# Supplementary material for: Modelling spatio-temporal patterns of disease for spatially misaligned data: An application on measles incidence data in Namibia from 2005-2014
Source: PLoS One. 2018 Aug 13;13(8):e0201700. doi: 10.1371/journal.pone.0201700 (PMC6089436; doi:10.1371/journal.pone.0201700)
Supplement: S1 Dataset — (XLS) [file pone.0201700.s001.xls]

## Sheet: Measles-constituencies-spatio-t
S1 Dataset. Data used in this study
Edu	Vacc	Malnou	Year-ID1	Year-ID2	Region-ID	ID	Constituency-ID1	constituency-year-ID	ID1	ID2	ID3	Pop	area	density	LFUnEmployR	case	Ee	Ei	CSMR	LPrevCase	LST
5	91.7	0.9	1	1	1	101	101	1	1	1	1	14518	2155.2	6.7	16.7	1	5	2	0.2	0	9.10019
5	91.7	0.9	1	1	1	102	102	2	2	2	2	16399	1951.7	8.4	50.6	1	6	2	0.166667	0	9.20493
5	91.7	0.9	1	1	1	103	103	3	3	3	3	28362	32.5	872.7	36.5	2	10	3	0.2	0	9.75441
5	91.7	0.9	1	1	1	104	104	4	4	4	4	5658	5123.3	1.1	36.9	0	2	1	0	0	8.11462
5	91.7	0.9	1	1	1	105	105	5	5	5	5	15477	3809.1	4.1	29.6	1	5	2	0.2	0	9.10409
5	91.7	0.9	1	1	1	106	106	6	6	6	6	10182	1713.1	5.9	43.2	1	3	1	0.333333	0	8.7344
9.4	93.3	0.9	1	1	2	201	201	7	7	7	7	10093	13490.2	0.7	27.6	0	3	1	0	2.01381	8.50896
9.4	93.3	0.9	1	1	2	202	202	8	8	8	8	11350	17752.5	0.6	43.6	0	4	1	0	2.11629	8.70599
9.4	93.3	0.9	1	1	2	203	203	9	9	9	9	13320	14521	0.9	41.1	0	5	1	0	2.25836	8.82923
9.4	93.3	0.9	1	1	2	204	204	10	10	10	10	8577	8424.76	1	33.7	0	3	1	0	1.87437	9.4374
9.4	93.3	0.9	1	1	2	205	205	11	11	11	11	44725	195.877	228.3	25.6	1	15	5	0.0666667	3.3934	9.91036
9.4	93.3	0.9	1	1	2	206	206	12	12	12	12	26916	9133.61	2.9	31.8	1	9	3	0.111111	2.90757	8.37816
9.4	93.3	0.9	1	1	2	207	207	13	13	13	13	35828	18.8575	1899.9	26.8	1	12	4	0.0833333	3.17991	9.61814
5.2	97.5	5.7	1	1	3	301	301	14	14	14	14	12122	50335	0.2	36.6	1	4	1	0.25	2.59149	8.73954
5.2	97.5	5.7	1	1	3	302	302	15	15	15	15	15308	41955	0.4	34.6	2	5	2	0.4	2.80913	9.02858
5.2	97.5	5.7	1	1	3	303	303	16	16	16	16	15557	5919	2.6	36.4	2	5	2	0.4	2.8243	8.19561
5.2	97.5	5.7	1	1	3	304	304	17	17	17	17	7288	288	25.3	31.6	1	2	1	0.5	2.13119	9.0027
5.2	97.5	5.7	1	1	3	305	305	18	18	18	18	18035	10954	1.6	38.4	2	6	2	0.333333	2.96391	9.17347
5.2	97.5	5.7	1	1	3	306	306	19	19	19	19	11197	326	34.4	30	1	4	1	0.25	2.51828	8.59156
6.6	91.8	1.5	1	1	4	401	401	20	20	20	20	10589	31744	0.3	43.3	5	4	1	1.25	1.90871	8.60941
6.6	91.8	1.5	1	1	4	402	402	21	21	21	21	16470	38397	0.4	33.9	7	6	2	1.16667	2.29604	8.98607
6.6	91.8	1.5	1	1	4	403	403	22	22	22	22	7219	37999	0.2	30.1	3	2	1	1.5	1.59254	8.26178
6.6	91.8	1.5	1	1	4	404	404	23	23	23	23	19447	525	37	34.8	8	7	2	1.14286	2.44667	9.19289
6.6	91.8	1.5	1	1	4	405	405	24	24	24	24	13859	48225	0.3	28.2	6	5	2	1.2	2.14222	8.77586
6.6	91.8	1.5	1	1	4	406	406	25	25	25	25	9837	4623	2.1	24.5	4	3	1	1.33333	1.84632	8.33998
2.7	89	2.3	1	1	5	501	501	26	26	26	26	29799	8725.9	3.4	42.4	2	10	3	0.2	1.55513	9.89126
2.7	89	2.3	1	1	5	502	502	27	27	27	27	26983	6205.3	4.3	56.8	2	9	3	0.222222	1.47766	9.79244
2.7	89	2.3	1	1	5	503	503	28	28	28	28	15688	9175.4	1.7	53.8	1	5	2	0.2	1.08745	9.22906
2.7	89	2.3	1	1	5	504	504	29	29	29	29	20787	8234.5	2.5	30.1	2	7	2	0.285714	1.28258	9.54252
2.7	89	2.3	1	1	5	505	505	30	30	30	30	27690	5571.4	5	36.4	2	9	3	0.222222	1.49768	9.77509
2.7	89	2.3	1	1	5	506	506	31	31	31	31	20633	8119.7	2.5	44	2	7	2	0.285714	1.27721	9.47892
2.7	89	2.3	1	1	5	507	507	32	32	32	32	38281	593.8	64.5	55.3	3	13	4	0.230769	1.75769	10.1146
2.7	89	2.3	1	1	5	508	508	33	33	33	33	20953	2097.7	10	54.8	2	7	2	0.285714	1.28833	9.48577
2.7	89	2.3	1	1	5	509	509	34	34	34	34	22538	18.3	1229.9	71.1	2	8	2	0.25	1.34167	9.6065
24.4	75.1	1.1	1	1	6	601	601	35	35	35	35	45912	2	22956	40.1	1	16	5	0.0625	2.76601	10.0618
24.4	75.1	1.1	1	1	6	602	602	36	36	36	36	24608	3	8202.7	37.9	1	8	3	0.125	2.19539	9.49912
24.4	75.1	1.1	1	1	6	603	603	37	37	37	37	18501	26	711.6	35.1	1	6	2	0.166667	1.94623	9.24677
24.4	75.1	1.1	1	1	6	604	604	38	38	38	38	43921	33	1330.9	24.5	1	15	5	0.0666667	2.72453	10.073
24.4	75.1	1.1	1	1	6	605	605	39	39	39	39	15121	2	7560.5	32.1	0	5	2	0	1.77591	9.0336
24.4	75.1	1.1	1	1	6	606	606	40	40	40	40	50110	19	2637.4	37.3	2	17	5	0.117647	2.84822	10.1872
24.4	75.1	1.1	1	1	6	607	607	41	41	41	41	22712	19	1195.4	7.1	1	8	2	0.125	2.12446	9.01323
24.4	75.1	1.1	1	1	6	608	608	42	42	42	42	22254	167	133.3	20.9	1	8	2	0.125	2.10655	9.26823
24.4	75.1	1.1	1	1	6	609	609	43	43	43	43	53438	36485	1.5	15.1	2	18	6	0.111111	2.90891	10.1889
24.4	75.1	1.1	1	1	6	610	610	44	44	44	44	45564	209	218	40.7	1	15	5	0.0666667	2.75888	9.97822
3.9	88.2	2.4	1	1	7	701	701	45	45	45	45	17696	23518	0.8	19.1	3	6	2	0.5	1.34868	9.4193
3.9	88.2	2.4	1	1	7	702	702	46	46	46	46	8441	17105	0.5	23.8	2	3	1	0.666667	0.858905	8.34069
3.9	88.2	2.4	1	1	7	703	703	47	47	47	47	12566	21269	0.6	46.5	2	4	1	0.5	1.10707	8.82173
3.9	88.2	2.4	1	1	7	704	704	48	48	48	48	27272	25723	1.1	40.6	5	9	3	0.555556	1.68563	9.77446
3.9	88.2	2.4	1	1	7	705	705	49	49	49	49	12447	7464	1.7	34.5	2	4	1	0.5	1.10071	8.70168
3.9	88.2	2.4	1	1	7	706	706	50	50	50	50	8434	20181	0.4	46.2	2	3	1	0.666667	0.858427	8.53915
3.3	95.7	4.3	1	1	8	801	801	51	51	51	51	21089	1111	19	42.5	2	7	2	0.285714	3.2004	9.53358
3.3	95.7	4.3	1	1	8	802	802	52	52	52	52	25591	328	78.1	44.5	2	9	3	0.222222	3.3867	9.72937
3.3	95.7	4.3	1	1	8	803	803	53	53	53	53	24271	296	82.1	43.5	2	8	3	0.25	3.33558	9.61933
3.3	95.7	4.3	1	1	8	804	804	54	54	54	54	16229	1810	9	34.2	1	5	2	0.2	2.95058	9.34618
3.3	95.7	4.3	1	1	8	805	805	55	55	55	55	17468	170	102.6	47.3	1	6	2	0.166667	3.02043	9.33759
3.3	95.7	4.3	1	1	8	806	806	56	56	56	56	25698	4697	5.5	32.8	2	9	3	0.222222	3.39073	9.76514
3.3	95.7	4.3	1	1	8	807	807	57	57	57	57	7855	597	13.2	45.4	1	3	1	0.333333	2.27919	8.63284
3.3	95.7	4.3	1	1	8	808	808	58	58	58	58	23954	618	38.7	46.6	2	8	3	0.25	3.3229	9.7133
3.3	95.7	4.3	1	1	8	809	809	59	59	59	59	22075	498	44.3	41.6	2	7	2	0.285714	3.24427	9.5819
3.3	95.7	4.3	1	1	8	810	810	60	60	60	60	28635	320	89.5	48.5	2	10	3	0.2	3.49548	9.82271
3.3	95.7	4.3	1	1	8	811	811	61	61	61	61	32581	261	124.9	42.2	3	11	4	0.272727	3.6209	10.022
4.1	87.3	5.2	1	1	9	901	901	62	62	62	62	12306	13028	0.9	47.3	1	4	1	0.25	1.41333	8.87961
4.1	87.3	5.2	1	1	9	902	902	63	63	63	63	20993	10959	1.9	40.3	2	7	2	0.285714	1.8413	9.35979
4.1	87.3	5.2	1	1	9	903	903	64	64	64	64	7611	5781.4	1.3	12.6	1	3	1	0.333333	1.07269	8.40849
4.1	87.3	5.2	1	1	9	904	904	65	65	65	65	7306	12282.6	0.6	35.7	1	2	1	0.5	1.04597	8.38822
4.1	87.3	5.2	1	1	9	905	905	66	66	66	66	6851	6435.4	1.1	35.7	1	2	1	0.5	1.00474	8.32506
4.1	87.3	5.2	1	1	9	906	906	67	67	67	67	10060	18999.9	0.5	28.7	1	3	1	0.333333	1.26471	8.63177
4.1	87.3	5.2	1	1	9	907	907	68	68	68	68	6106	17494.9	0.3	48.7	1	2	1	0.5	0.93332	8.18507
3.9	91.7	1.9	1	1	10	1001	1001	69	69	69	69	13410	352.9	38	36.8	2	5	1	0.4	1.83962	9.03813
3.9	91.7	1.9	1	1	10	1002	1002	70	70	70	70	11406	443.7	25.7	33.1	1	4	1	0.25	1.70529	8.80882
3.9	91.7	1.9	1	1	10	1003	1003	71	71	71	71	35101	6 43.3	54.6	44.7	4	12	4	0.333333	2.69851	10.0404
3.9	91.7	1.9	1	1	10	1004	1004	72	72	72	72	19546	805.4	24.3	32.4	2	7	2	0.285714	2.16523	9.38832
3.9	91.7	1.9	1	1	10	1005	1005	73	73	73	73	17548	9890.2	1.8	36.8	2	6	2	0.333333	2.07038	9.23093
3.9	91.7	1.9	1	1	10	1006	1006	74	74	74	74	30609	655.9	46.7	47.2	4	10	3	0.4	2.5714	9.92886
3.9	91.7	1.9	1	1	10	1007	1007	75	75	75	75	13149	600.5	21.9	59	2	4	1	0.5	1.82312	9.03587
3.9	91.7	1.9	1	1	10	1008	1008	76	76	76	76	9093	276.8	32.8	42.3	1	3	1	0.333333	1.52385	8.58148
3.9	91.7	1.9	1	1	10	1009	1009	77	77	77	77	36934	4177.9	8.8	40.4	4	13	4	0.307692	2.74607	10.0571
3.9	91.7	1.9	1	1	10	1010	1010	78	78	78	78	14857	983.4	15.1	35.5	2	5	2	0.4	1.9265	9.11866
3.9	91.7	1.9	1	1	10	1011	1011	79	79	79	79	28018	5363.2	5.2	45.6	3	9	3	0.333333	2.49	9.71583
3.9	91.7	1.9	1	1	10	1012	1012	80	80	80	80	13495	2357.8	5.7	47.8	2	5	1	0.4	1.84494	8.99653
10.9	89.8	1.3	1	1	11	1101	1101	81	81	81	81	19007	224.2	84.8	35.4	5	6	2	0.833333	2.065	9.39898
10.9	89.8	1.3	1	1	11	1102	1102	82	82	82	82	14801	425.4	34.8	47.2	4	5	2	0.8	1.85029	9.06068
10.9	89.8	1.3	1	1	11	1103	1103	83	83	83	83	3187	557.2	5.7	39.4	1	1	0	1	0.767553	7.6034
10.9	89.8	1.3	1	1	11	1104	1104	84	84	84	84	4659	465.2	10	31.8	1	2	1	0.5	0.988693	7.89767
10.9	89.8	1.3	1	1	11	1105	1105	85	85	85	85	36846	208.9	176.4	37.9	10	12	4	0.833333	2.66357	9.94314
10.9	89.8	1.3	1	1	11	1106	1106	86	86	86	86	34065	221.4	153.9	31.4	9	12	4	0.75	2.59077	9.92079
10.9	89.8	1.3	1	1	11	1107	1107	87	87	87	87	27227	186.8	145.7	37.2	7	9	3	0.777778	2.38536	9.57533
10.9	89.8	1.3	1	1	11	1108	1108	88	88	88	88	20676	239.6	86.3	44.6	6	7	2	0.857143	2.13887	9.31479
10.9	89.8	1.3	1	1	11	1109	1109	89	89	89	89	12092	299.3	40.4	29.6	3	4	1	0.75	1.68275	8.93102
10.9	89.8	1.3	1	1	11	1110	1110	90	90	90	90	4114	5818.7	0.7	29.1	1	1	0	1	0.9124	7.76853
6.3	98.7	5.2	1	1	12	1201	1201	91	91	91	91	21732	7816	2.8	36	3	7	2	0.428571	1.99191	9.55343
6.3	98.7	5.2	1	1	12	1202	1202	92	92	92	92	10730	10240	1	34	1	4	1	0.25	1.4171	8.68474
6.3	98.7	5.2	1	1	12	1203	1203	93	93	93	93	15831	3554	4.5	37	2	5	2	0.4	1.7247	9.29044
6.3	98.7	5.2	1	1	12	1204	1204	94	94	94	94	9559	241	39.7	32	1	3	1	0.333333	1.3308	8.6183
6.3	98.7	5.2	1	1	12	1205	1205	95	95	95	95	16865	1629	10.4	39	2	6	2	0.333333	1.77698	9.2921
6.3	98.7	5.2	1	1	12	1206	1206	96	96	96	96	26183	13390	2	55	3	9	3	0.333333	2.15476	9.72764
6.3	98.7	5.2	1	1	12	1207	1207	97	97	97	97	15392	442	34.8	45	2	5	2	0.4	1.70164	9.16094
6.3	98.7	5.2	1	1	12	1208	1208	98	98	98	98	24939	372	67.1	39	3	8	3	0.375	2.11185	9.5973
6.3	98.7	5.2	1	1	12	1209	1209	99	99	99	99	20902	732	28.6	43	3	7	2	0.428571	1.95837	9.50792
6.3	98.7	5.2	1	1	12	1210	1210	100	100	100	100	19840	272	4.7	36	2	7	2	0.285714	1.91375	9.25884
4.9	90.9	1.5	1	1	13	1301	1301	101	101	101	101	24878	11299.5	2.2	30.8	3	8	3	0.375	2.66108	9.51694
4.9	90.9	1.5	1	1	13	1302	1302	102	102	102	102	24451	5856.3	4.2	39.7	3	8	3	0.375	2.64499	9.48296
4.9	90.9	1.5	1	1	13	1303	1303	103	103	103	103	22747	14668.9	1.6	46.8	2	8	2	0.25	2.57806	9.49039
4.9	90.9	1.5	1	1	13	1304	1304	104	104	104	104	17619	24893	0.7	22.2	2	6	2	0.333333	2.34446	9.26889
4.9	90.9	1.5	1	1	13	1305	1305	105	105	105	105	12488	14252.3	0.9	30.8	1	4	1	0.25	2.03889	8.78217
4.9	90.9	1.5	1	1	13	1306	1306	106	106	106	106	31813	5900.1	5.4	40.3	3	11	3	0.272727	2.89163	9.7305
4.9	90.9	1.5	1	1	13	1307	1307	107	107	107	107	9907	28589.9	0.3	52.1	1	3	1	0.333333	1.84072	8.73279
5	91.7	0.9	2	2	1	101	101	108	1	1	108	14518	2155.2	6.7	16.7	1	5	1	0.2	0.693147	9.10019
5	91.7	0.9	2	2	1	102	102	109	2	2	109	16399	1951.7	8.4	50.6	1	6	1	0.166667	0.693147	9.20493
5	91.7	0.9	2	2	1	103	103	110	3	3	110	28362	32.5	872.7	36.5	1	10	2	0.1	1.09861	9.75441
5	91.7	0.9	2	2	1	104	104	111	4	4	111	5658	5123.3	1.1	36.9	0	2	0	0	0	8.11462
5	91.7	0.9	2	2	1	105	105	112	5	5	112	15477	3809.1	4.1	29.6	1	5	1	0.2	0.693147	9.10409
5	91.7	0.9	2	2	1	106	106	113	6	6	113	10182	1713.1	5.9	43.2	0	3	1	0	0.693147	8.7344
9.4	93.3	0.9	2	2	2	201	201	114	7	7	114	10093	13490.2	0.7	27.6	1	3	1	0.333333	0	8.50896
9.4	93.3	0.9	2	2	2	202	202	115	8	8	115	11350	17752.5	0.6	43.6	1	4	1	0.25	0	8.70599
9.4	93.3	0.9	2	2	2	203	203	116	9	9	116	13320	14521	0.9	41.1	1	5	1	0.2	0	8.82923
9.4	93.3	0.9	2	2	2	204	204	117	10	10	117	8577	8424.76	1	33.7	1	3	1	0.333333	0	9.4374
9.4	93.3	0.9	2	2	2	205	205	118	11	11	118	44725	195.877	228.3	25.6	4	15	3	0.266667	0.693147	9.91036
9.4	93.3	0.9	2	2	2	206	206	119	12	12	119	26916	9133.61	2.9	31.8	2	9	2	0.222222	0.693147	8.37816
9.4	93.3	0.9	2	2	2	207	207	120	13	13	120	35828	18.8575	1899.9	26.8	3	12	3	0.25	0.693147	9.61814
5.2	97.5	5.7	2	2	3	301	301	121	14	14	121	12122	50335	0.2	36.6	2	4	1	0.5	0.693147	8.73954
5.2	97.5	5.7	2	2	3	302	302	122	15	15	122	15308	41955	0.4	34.6	3	5	1	0.6	1.09861	9.02858
5.2	97.5	5.7	2	2	3	303	303	123	16	16	123	15557	5919	2.6	36.4	3	5	1	0.6	1.09861	8.19561
5.2	97.5	5.7	2	2	3	304	304	124	17	17	124	7288	288	25.3	31.6	1	2	1	0.5	0.693147	9.0027
5.2	97.5	5.7	2	2	3	305	305	125	18	18	125	18035	10954	1.6	38.4	4	6	1	0.666667	1.09861	9.17347
5.2	97.5	5.7	2	2	3	306	306	126	19	19	126	11197	326	34.4	30	2	4	1	0.5	0.693147	8.59156
6.6	91.8	1.5	2	2	4	401	401	127	20	20	127	10589	31744	0.3	43.3	1	4	1	0.25	1.79176	8.60941
6.6	91.8	1.5	2	2	4	402	402	128	21	21	128	16470	38397	0.4	33.9	2	6	1	0.333333	2.07944	8.98607
6.6	91.8	1.5	2	2	4	403	403	129	22	22	129	7219	37999	0.2	30.1	1	2	1	0.5	1.38629	8.26178
6.6	91.8	1.5	2	2	4	404	404	130	23	23	130	19447	525	37	34.8	3	7	1	0.428571	2.19722	9.19289
6.6	91.8	1.5	2	2	4	405	405	131	24	24	131	13859	48225	0.3	28.2	2	5	1	0.4	1.94591	8.77586
6.6	91.8	1.5	2	2	4	406	406	132	25	25	132	9837	4623	2.1	24.5	1	3	1	0.333333	1.60944	8.33998
2.7	89	2.3	2	2	5	501	501	133	26	26	133	29799	8725.9	3.4	42.4	1	10	2	0.1	1.09861	9.89126
2.7	89	2.3	2	2	5	502	502	134	27	27	134	26983	6205.3	4.3	56.8	1	9	2	0.111111	1.09861	9.79244
2.7	89	2.3	2	2	5	503	503	135	28	28	135	15688	9175.4	1.7	53.8	1	5	1	0.2	0.693147	9.22906
2.7	89	2.3	2	2	5	504	504	136	29	29	136	20787	8234.5	2.5	30.1	1	7	2	0.142857	1.09861	9.54252
2.7	89	2.3	2	2	5	505	505	137	30	30	137	27690	5571.4	5	36.4	1	9	2	0.111111	1.09861	9.77509
2.7	89	2.3	2	2	5	506	506	138	31	31	138	20633	8119.7	2.5	44	1	7	2	0.142857	1.09861	9.47892
2.7	89	2.3	2	2	5	507	507	139	32	32	139	38281	593.8	64.5	55.3	2	13	3	0.153846	1.38629	10.1146
2.7	89	2.3	2	2	5	508	508	140	33	33	140	20953	2097.7	10	54.8	1	7	2	0.142857	1.09861	9.48577
2.7	89	2.3	2	2	5	509	509	141	34	34	141	22538	18.3	1229.9	71.1	1	8	2	0.125	1.09861	9.6065
24.4	75.1	1.1	2	2	6	601	601	142	35	35	142	45912	2	22956	40.1	2	16	3	0.125	0.693147	10.0618
24.4	75.1	1.1	2	2	6	602	602	143	36	36	143	24608	3	8202.7	37.9	1	8	2	0.125	0.693147	9.49912
24.4	75.1	1.1	2	2	6	603	603	144	37	37	144	18501	26	711.6	35.1	1	6	1	0.166667	0.693147	9.24677
24.4	75.1	1.1	2	2	6	604	604	145	38	38	145	43921	33	1330.9	24.5	2	15	3	0.133333	0.693147	10.073
24.4	75.1	1.1	2	2	6	605	605	146	39	39	146	15121	2	7560.5	32.1	1	5	1	0.2	0	9.0336
24.4	75.1	1.1	2	2	6	606	606	147	40	40	147	50110	19	2637.4	37.3	2	17	4	0.117647	1.09861	10.1872
24.4	75.1	1.1	2	2	6	607	607	148	41	41	148	22712	19	1195.4	7.1	1	8	2	0.125	0.693147	9.01323
24.4	75.1	1.1	2	2	6	608	608	149	42	42	149	22254	167	133.3	20.9	1	8	2	0.125	0.693147	9.26823
24.4	75.1	1.1	2	2	6	609	609	150	43	43	150	53438	36485	1.5	15.1	2	18	4	0.111111	1.09861	10.1889
24.4	75.1	1.1	2	2	6	610	610	151	44	44	151	45564	209	218	40.7	2	15	3	0.133333	0.693147	9.97822
3.9	88.2	2.4	2	2	7	701	701	152	45	45	152	17696	23518	0.8	19.1	1	6	1	0.166667	1.38629	9.4193
3.9	88.2	2.4	2	2	7	702	702	153	46	46	153	8441	17105	0.5	23.8	0	3	1	0	1.09861	8.34069
3.9	88.2	2.4	2	2	7	703	703	154	47	47	154	12566	21269	0.6	46.5	0	4	1	0	1.09861	8.82173
3.9	88.2	2.4	2	2	7	704	704	155	48	48	155	27272	25723	1.1	40.6	1	9	2	0.111111	1.79176	9.77446
3.9	88.2	2.4	2	2	7	705	705	156	49	49	156	12447	7464	1.7	34.5	0	4	1	0	1.09861	8.70168
3.9	88.2	2.4	2	2	7	706	706	157	50	50	157	8434	20181	0.4	46.2	0	3	1	0	1.09861	8.53915
3.3	95.7	4.3	2	2	8	801	801	158	51	51	158	21089	1111	19	42.5	2	7	2	0.285714	1.09861	9.53358
3.3	95.7	4.3	2	2	8	802	802	159	52	52	159	25591	328	78.1	44.5	2	9	2	0.222222	1.09861	9.72937
3.3	95.7	4.3	2	2	8	803	803	160	53	53	160	24271	296	82.1	43.5	2	8	2	0.25	1.09861	9.61933
3.3	95.7	4.3	2	2	8	804	804	161	54	54	161	16229	1810	9	34.2	1	5	1	0.2	0.693147	9.34618
3.3	95.7	4.3	2	2	8	805	805	162	55	55	162	17468	170	102.6	47.3	1	6	1	0.166667	0.693147	9.33759
3.3	95.7	4.3	2	2	8	806	806	163	56	56	163	25698	4697	5.5	32.8	2	9	2	0.222222	1.09861	9.76514
3.3	95.7	4.3	2	2	8	807	807	164	57	57	164	7855	597	13.2	45.4	1	3	1	0.333333	0.693147	8.63284
3.3	95.7	4.3	2	2	8	808	808	165	58	58	165	23954	618	38.7	46.6	2	8	2	0.25	1.09861	9.7133
3.3	95.7	4.3	2	2	8	809	809	166	59	59	166	22075	498	44.3	41.6	2	7	2	0.285714	1.09861	9.5819
3.3	95.7	4.3	2	2	8	810	810	167	60	60	167	28635	320	89.5	48.5	2	10	2	0.2	1.09861	9.82271
3.3	95.7	4.3	2	2	8	811	811	168	61	61	168	32581	261	124.9	42.2	3	11	2	0.272727	1.38629	10.022
4.1	87.3	5.2	2	2	9	901	901	169	62	62	169	12306	13028	0.9	47.3	1	4	1	0.25	0.693147	8.87961
4.1	87.3	5.2	2	2	9	902	902	170	63	63	170	20993	10959	1.9	40.3	2	7	2	0.285714	1.09861	9.35979
4.1	87.3	5.2	2	2	9	903	903	171	64	64	171	7611	5781.4	1.3	12.6	1	3	1	0.333333	0.693147	8.40849
4.1	87.3	5.2	2	2	9	904	904	172	65	65	172	7306	12282.6	0.6	35.7	1	2	1	0.5	0.693147	8.38822
4.1	87.3	5.2	2	2	9	905	905	173	66	66	173	6851	6435.4	1.1	35.7	1	2	1	0.5	0.693147	8.32506
4.1	87.3	5.2	2	2	9	906	906	174	67	67	174	10060	18999.9	0.5	28.7	1	3	1	0.333333	0.693147	8.63177
4.1	87.3	5.2	2	2	9	907	907	175	68	68	175	6106	17494.9	0.3	48.7	1	2	0	0.5	0.693147	8.18507
3.9	91.7	1.9	2	2	10	1001	1001	176	69	69	176	13410	352.9	38	36.8	1	5	1	0.2	1.09861	9.03813
3.9	91.7	1.9	2	2	10	1002	1002	177	70	70	177	11406	443.7	25.7	33.1	1	4	1	0.25	0.693147	8.80882
3.9	91.7	1.9	2	2	10	1003	1003	178	71	71	178	35101	6 43.3	54.6	44.7	3	12	3	0.25	1.60944	10.0404
3.9	91.7	1.9	2	2	10	1004	1004	179	72	72	179	19546	805.4	24.3	32.4	2	7	1	0.285714	1.09861	9.38832
3.9	91.7	1.9	2	2	10	1005	1005	180	73	73	180	17548	9890.2	1.8	36.8	2	6	1	0.333333	1.09861	9.23093
3.9	91.7	1.9	2	2	10	1006	1006	181	74	74	181	30609	655.9	46.7	47.2	3	10	2	0.3	1.60944	9.92886
3.9	91.7	1.9	2	2	10	1007	1007	182	75	75	182	13149	600.5	21.9	59	1	4	1	0.25	1.09861	9.03587
3.9	91.7	1.9	2	2	10	1008	1008	183	76	76	183	9093	276.8	32.8	42.3	1	3	1	0.333333	0.693147	8.58148
3.9	91.7	1.9	2	2	10	1009	1009	184	77	77	184	36934	4177.9	8.8	40.4	3	13	3	0.230769	1.60944	10.0571
3.9	91.7	1.9	2	2	10	1010	1010	185	78	78	185	14857	983.4	15.1	35.5	1	5	1	0.2	1.09861	9.11866
3.9	91.7	1.9	2	2	10	1011	1011	186	79	79	186	28018	5363.2	5.2	45.6	3	9	2	0.333333	1.38629	9.71583
3.9	91.7	1.9	2	2	10	1012	1012	187	80	80	187	13495	2357.8	5.7	47.8	1	5	1	0.2	1.09861	8.99653
10.9	89.8	1.3	2	2	11	1101	1101	188	81	81	188	19007	224.2	84.8	35.4	1	6	1	0.166667	1.79176	9.39898
10.9	89.8	1.3	2	2	11	1102	1102	189	82	82	189	14801	425.4	34.8	47.2	1	5	1	0.2	1.60944	9.06068
10.9	89.8	1.3	2	2	11	1103	1103	190	83	83	190	3187	557.2	5.7	39.4	0	1	0	0	0.693147	7.6034
10.9	89.8	1.3	2	2	11	1104	1104	191	84	84	191	4659	465.2	10	31.8	0	2	0	0	0.693147	7.89767
10.9	89.8	1.3	2	2	11	1105	1105	192	85	85	192	36846	208.9	176.4	37.9	2	12	3	0.166667	2.3979	9.94314
10.9	89.8	1.3	2	2	11	1106	1106	193	86	86	193	34065	221.4	153.9	31.4	2	12	3	0.166667	2.30259	9.92079
10.9	89.8	1.3	2	2	11	1107	1107	194	87	87	194	27227	186.8	145.7	37.2	1	9	2	0.111111	2.07944	9.57533
10.9	89.8	1.3	2	2	11	1108	1108	195	88	88	195	20676	239.6	86.3	44.6	1	7	2	0.142857	1.94591	9.31479
10.9	89.8	1.3	2	2	11	1109	1109	196	89	89	196	12092	299.3	40.4	29.6	1	4	1	0.25	1.38629	8.93102
10.9	89.8	1.3	2	2	11	1110	1110	197	90	90	197	4114	5818.7	0.7	29.1	0	1	0	0	0.693147	7.76853
6.3	98.7	5.2	2	2	12	1201	1201	198	91	91	198	21732	7816	2.8	36	3	7	2	0.428571	1.38629	9.55343
6.3	98.7	5.2	2	2	12	1202	1202	199	92	92	199	10730	10240	1	34	1	4	1	0.25	0.693147	8.68474
6.3	98.7	5.2	2	2	12	1203	1203	200	93	93	200	15831	3554	4.5	37	2	5	1	0.4	1.09861	9.29044
6.3	98.7	5.2	2	2	12	1204	1204	201	94	94	201	9559	241	39.7	32	1	3	1	0.333333	0.693147	8.6183
6.3	98.7	5.2	2	2	12	1205	1205	202	95	95	202	16865	1629	10.4	39	2	6	1	0.333333	1.09861	9.2921
6.3	98.7	5.2	2	2	12	1206	1206	203	96	96	203	26183	13390	2	55	3	9	2	0.333333	1.38629	9.72764
6.3	98.7	5.2	2	2	12	1207	1207	204	97	97	204	15392	442	34.8	45	2	5	1	0.4	1.09861	9.16094
6.3	98.7	5.2	2	2	12	1208	1208	205	98	98	205	24939	372	67.1	39	3	8	2	0.375	1.38629	9.5973
6.3	98.7	5.2	2	2	12	1209	1209	206	99	99	206	20902	732	28.6	43	2	7	2	0.285714	1.38629	9.50792
6.3	98.7	5.2	2	2	12	1210	1210	207	100	100	207	19840	272	4.7	36	2	7	2	0.285714	1.09861	9.25884
4.9	90.9	1.5	2	2	13	1301	1301	208	101	101	208	24878	11299.5	2.2	30.8	2	8	2	0.25	1.38629	9.51694
4.9	90.9	1.5	2	2	13	1302	1302	209	102	102	209	24451	5856.3	4.2	39.7	2	8	2	0.25	1.38629	9.48296
4.9	90.9	1.5	2	2	13	1303	1303	210	103	103	210	22747	14668.9	1.6	46.8	2	8	2	0.25	1.09861	9.49039
4.9	90.9	1.5	2	2	13	1304	1304	211	104	104	211	17619	24893	0.7	22.2	1	6	1	0.166667	1.09861	9.26889
4.9	90.9	1.5	2	2	13	1305	1305	212	105	105	212	12488	14252.3	0.9	30.8	1	4	1	0.25	0.693147	8.78217
4.9	90.9	1.5	2	2	13	1306	1306	213	106	106	213	31813	5900.1	5.4	40.3	2	11	2	0.181818	1.38629	9.7305
4.9	90.9	1.5	2	2	13	1307	1307	214	107	107	214	9907	28589.9	0.3	52.1	1	3	1	0.333333	0.693147	8.73279
5	91.7	0.9	3	3	1	101	101	215	1	1	215	14518	2155.2	6.7	16.7	1	5	2	0.2	0.693147	9.10019
5	91.7	0.9	3	3	1	102	102	216	2	2	216	16399	1951.7	8.4	50.6	1	6	2	0.166667	0.693147	9.20493
5	91.7	0.9	3	3	1	103	103	217	3	3	217	28362	32.5	872.7	36.5	1	10	3	0.1	0.693147	9.75441
5	91.7	0.9	3	3	1	104	104	218	4	4	218	5658	5123.3	1.1	36.9	0	2	1	0	0	8.11462
5	91.7	0.9	3	3	1	105	105	219	5	5	219	15477	3809.1	4.1	29.6	1	5	2	0.2	0.693147	9.10409
5	91.7	0.9	3	3	1	106	106	220	6	6	220	10182	1713.1	5.9	43.2	0	3	1	0	0	8.7344
9.4	93.3	0.9	3	3	2	201	201	221	7	7	221	10093	13490.2	0.7	27.6	1	3	1	0.333333	0.693147	8.50896
9.4	93.3	0.9	3	3	2	202	202	222	8	8	222	11350	17752.5	0.6	43.6	2	4	1	0.5	0.693147	8.70599
9.4	93.3	0.9	3	3	2	203	203	223	9	9	223	13320	14521	0.9	41.1	2	5	1	0.4	0.693147	8.82923
9.4	93.3	0.9	3	3	2	204	204	224	10	10	224	8577	8424.76	1	33.7	1	3	1	0.333333	0.693147	9.4374
9.4	93.3	0.9	3	3	2	205	205	225	11	11	225	44725	195.877	228.3	25.6	6	15	5	0.4	1.60944	9.91036
9.4	93.3	0.9	3	3	2	206	206	226	12	12	226	26916	9133.61	2.9	31.8	4	9	3	0.444444	1.09861	8.37816
9.4	93.3	0.9	3	3	2	207	207	227	13	13	227	35828	18.8575	1899.9	26.8	5	12	4	0.416667	1.38629	9.61814
5.2	97.5	5.7	3	3	3	301	301	228	14	14	228	12122	50335	0.2	36.6	1	4	1	0.25	1.09861	8.73954
5.2	97.5	5.7	3	3	3	302	302	229	15	15	229	15308	41955	0.4	34.6	2	5	2	0.4	1.38629	9.02858
5.2	97.5	5.7	3	3	3	303	303	230	16	16	230	15557	5919	2.6	36.4	2	5	2	0.4	1.38629	8.19561
5.2	97.5	5.7	3	3	3	304	304	231	17	17	231	7288	288	25.3	31.6	1	2	1	0.5	0.693147	9.0027
5.2	97.5	5.7	3	3	3	305	305	232	18	18	232	18035	10954	1.6	38.4	2	6	2	0.333333	1.60944	9.17347
5.2	97.5	5.7	3	3	3	306	306	233	19	19	233	11197	326	34.4	30	1	4	1	0.25	1.09861	8.59156
6.6	91.8	1.5	3	3	4	401	401	234	20	20	234	10589	31744	0.3	43.3	1	4	1	0.25	0.693147	8.60941
6.6	91.8	1.5	3	3	4	402	402	235	21	21	235	16470	38397	0.4	33.9	1	6	2	0.166667	1.09861	8.98607
6.6	91.8	1.5	3	3	4	403	403	236	22	22	236	7219	37999	0.2	30.1	1	2	1	0.5	0.693147	8.26178
6.6	91.8	1.5	3	3	4	404	404	237	23	23	237	19447	525	37	34.8	2	7	2	0.285714	1.38629	9.19289
6.6	91.8	1.5	3	3	4	405	405	238	24	24	238	13859	48225	0.3	28.2	1	5	2	0.2	1.09861	8.77586
6.6	91.8	1.5	3	3	4	406	406	239	25	25	239	9837	4623	2.1	24.5	1	3	1	0.333333	0.693147	8.33998
2.7	89	2.3	3	3	5	501	501	240	26	26	240	29799	8725.9	3.4	42.4	3	10	3	0.3	0.693147	9.89126
2.7	89	2.3	3	3	5	502	502	241	27	27	241	26983	6205.3	4.3	56.8	3	9	3	0.333333	0.693147	9.79244
2.7	89	2.3	3	3	5	503	503	242	28	28	242	15688	9175.4	1.7	53.8	2	5	2	0.4	0.693147	9.22906
2.7	89	2.3	3	3	5	504	504	243	29	29	243	20787	8234.5	2.5	30.1	2	7	2	0.285714	0.693147	9.54252
2.7	89	2.3	3	3	5	505	505	244	30	30	244	27690	5571.4	5	36.4	3	9	3	0.333333	0.693147	9.77509
2.7	89	2.3	3	3	5	506	506	245	31	31	245	20633	8119.7	2.5	44	2	7	2	0.285714	0.693147	9.47892
2.7	89	2.3	3	3	5	507	507	246	32	32	246	38281	593.8	64.5	55.3	4	13	4	0.307692	1.09861	10.1146
2.7	89	2.3	3	3	5	508	508	247	33	33	247	20953	2097.7	10	54.8	2	7	2	0.285714	0.693147	9.48577
2.7	89	2.3	3	3	5	509	509	248	34	34	248	22538	18.3	1229.9	71.1	3	8	3	0.375	0.693147	9.6065
24.4	75.1	1.1	3	3	6	601	601	249	35	35	249	45912	2	22956	40.1	3	16	5	0.1875	1.09861	10.0618
24.4	75.1	1.1	3	3	6	602	602	250	36	36	250	24608	3	8202.7	37.9	2	8	3	0.25	0.693147	9.49912
24.4	75.1	1.1	3	3	6	603	603	251	37	37	251	18501	26	711.6	35.1	1	6	2	0.166667	0.693147	9.24677
24.4	75.1	1.1	3	3	6	604	604	252	38	38	252	43921	33	1330.9	24.5	3	15	5	0.2	1.09861	10.073
24.4	75.1	1.1	3	3	6	605	605	253	39	39	253	15121	2	7560.5	32.1	1	5	2	0.2	0.693147	9.0336
24.4	75.1	1.1	3	3	6	606	606	254	40	40	254	50110	19	2637.4	37.3	4	17	6	0.235294	1.09861	10.1872
24.4	75.1	1.1	3	3	6	607	607	255	41	41	255	22712	19	1195.4	7.1	2	8	3	0.25	0.693147	9.01323
24.4	75.1	1.1	3	3	6	608	608	256	42	42	256	22254	167	133.3	20.9	2	8	2	0.25	0.693147	9.26823
24.4	75.1	1.1	3	3	6	609	609	257	43	43	257	53438	36485	1.5	15.1	4	18	6	0.222222	1.09861	10.1889
24.4	75.1	1.1	3	3	6	610	610	258	44	44	258	45564	209	218	40.7	3	15	5	0.2	1.09861	9.97822
3.9	88.2	2.4	3	3	7	701	701	259	45	45	259	17696	23518	0.8	19.1	2	6	2	0.333333	0.693147	9.4193
3.9	88.2	2.4	3	3	7	702	702	260	46	46	260	8441	17105	0.5	23.8	1	3	1	0.333333	0	8.34069
3.9	88.2	2.4	3	3	7	703	703	261	47	47	261	12566	21269	0.6	46.5	1	4	1	0.25	0	8.82173
3.9	88.2	2.4	3	3	7	704	704	262	48	48	262	27272	25723	1.1	40.6	3	9	3	0.333333	0.693147	9.77446
3.9	88.2	2.4	3	3	7	705	705	263	49	49	263	12447	7464	1.7	34.5	1	4	1	0.25	0	8.70168
3.9	88.2	2.4	3	3	7	706	706	264	50	50	264	8434	20181	0.4	46.2	1	3	1	0.333333	0	8.53915
3.3	95.7	4.3	3	3	8	801	801	265	51	51	265	21089	1111	19	42.5	1	7	2	0.142857	1.09861	9.53358
3.3	95.7	4.3	3	3	8	802	802	266	52	52	266	25591	328	78.1	44.5	2	9	3	0.222222	1.09861	9.72937
3.3	95.7	4.3	3	3	8	803	803	267	53	53	267	24271	296	82.1	43.5	2	8	3	0.25	1.09861	9.61933
3.3	95.7	4.3	3	3	8	804	804	268	54	54	268	16229	1810	9	34.2	1	5	2	0.2	0.693147	9.34618
3.3	95.7	4.3	3	3	8	805	805	269	55	55	269	17468	170	102.6	47.3	1	6	2	0.166667	0.693147	9.33759
3.3	95.7	4.3	3	3	8	806	806	270	56	56	270	25698	4697	5.5	32.8	2	9	3	0.222222	1.09861	9.76514
3.3	95.7	4.3	3	3	8	807	807	271	57	57	271	7855	597	13.2	45.4	1	3	1	0.333333	0.693147	8.63284
3.3	95.7	4.3	3	3	8	808	808	272	58	58	272	23954	618	38.7	46.6	2	8	3	0.25	1.09861	9.7133
3.3	95.7	4.3	3	3	8	809	809	273	59	59	273	22075	498	44.3	41.6	2	7	2	0.285714	1.09861	9.5819
3.3	95.7	4.3	3	3	8	810	810	274	60	60	274	28635	320	89.5	48.5	2	10	3	0.2	1.09861	9.82271
3.3	95.7	4.3	3	3	8	811	811	275	61	61	275	32581	261	124.9	42.2	2	11	4	0.181818	1.38629	10.022
4.1	87.3	5.2	3	3	9	901	901	276	62	62	276	12306	13028	0.9	47.3	1	4	1	0.25	0.693147	8.87961
4.1	87.3	5.2	3	3	9	902	902	277	63	63	277	20993	10959	1.9	40.3	2	7	2	0.285714	1.09861	9.35979
4.1	87.3	5.2	3	3	9	903	903	278	64	64	278	7611	5781.4	1.3	12.6	1	3	1	0.333333	0.693147	8.40849
4.1	87.3	5.2	3	3	9	904	904	279	65	65	279	7306	12282.6	0.6	35.7	1	2	1	0.5	0.693147	8.38822
4.1	87.3	5.2	3	3	9	905	905	280	66	66	280	6851	6435.4	1.1	35.7	1	2	1	0.5	0.693147	8.32506
4.1	87.3	5.2	3	3	9	906	906	281	67	67	281	10060	18999.9	0.5	28.7	1	3	1	0.333333	0.693147	8.63177
4.1	87.3	5.2	3	3	9	907	907	282	68	68	282	6106	17494.9	0.3	48.7	1	2	1	0.5	0.693147	8.18507
3.9	91.7	1.9	3	3	10	1001	1001	283	69	69	283	13410	352.9	38	36.8	1	5	2	0.2	0.693147	9.03813
3.9	91.7	1.9	3	3	10	1002	1002	284	70	70	284	11406	443.7	25.7	33.1	1	4	1	0.25	0.693147	8.80882
3.9	91.7	1.9	3	3	10	1003	1003	285	71	71	285	35101	6 43.3	54.6	44.7	2	12	4	0.166667	1.38629	10.0404
3.9	91.7	1.9	3	3	10	1004	1004	286	72	72	286	19546	805.4	24.3	32.4	1	7	2	0.142857	1.09861	9.38832
3.9	91.7	1.9	3	3	10	1005	1005	287	73	73	287	17548	9890.2	1.8	36.8	1	6	2	0.166667	1.09861	9.23093
3.9	91.7	1.9	3	3	10	1006	1006	288	74	74	288	30609	655.9	46.7	47.2	1	10	3	0.1	1.38629	9.92886
3.9	91.7	1.9	3	3	10	1007	1007	289	75	75	289	13149	600.5	21.9	59	1	4	1	0.25	0.693147	9.03587
3.9	91.7	1.9	3	3	10	1008	1008	290	76	76	290	9093	276.8	32.8	42.3	0	3	1	0	0.693147	8.58148
3.9	91.7	1.9	3	3	10	1009	1009	291	77	77	291	36934	4177.9	8.8	40.4	2	13	4	0.153846	1.38629	10.0571
3.9	91.7	1.9	3	3	10	1010	1010	292	78	78	292	14857	983.4	15.1	35.5	1	5	2	0.2	0.693147	9.11866
3.9	91.7	1.9	3	3	10	1011	1011	293	79	79	293	28018	5363.2	5.2	45.6	1	9	3	0.111111	1.38629	9.71583
3.9	91.7	1.9	3	3	10	1012	1012	294	80	80	294	13495	2357.8	5.7	47.8	1	5	2	0.2	0.693147	8.99653
10.9	89.8	1.3	3	3	11	1101	1101	295	81	81	295	19007	224.2	84.8	35.4	1	6	2	0.166667	0.693147	9.39898
10.9	89.8	1.3	3	3	11	1102	1102	296	82	82	296	14801	425.4	34.8	47.2	1	5	2	0.2	0.693147	9.06068
10.9	89.8	1.3	3	3	11	1103	1103	297	83	83	297	3187	557.2	5.7	39.4	0	1	0	0	0	7.6034
10.9	89.8	1.3	3	3	11	1104	1104	298	84	84	298	4659	465.2	10	31.8	0	2	1	0	0	7.89767
10.9	89.8	1.3	3	3	11	1105	1105	299	85	85	299	36846	208.9	176.4	37.9	2	12	4	0.166667	1.09861	9.94314
10.9	89.8	1.3	3	3	11	1106	1106	300	86	86	300	34065	221.4	153.9	31.4	2	12	4	0.166667	1.09861	9.92079
10.9	89.8	1.3	3	3	11	1107	1107	301	87	87	301	27227	186.8	145.7	37.2	1	9	3	0.111111	0.693147	9.57533
10.9	89.8	1.3	3	3	11	1108	1108	302	88	88	302	20676	239.6	86.3	44.6	1	7	2	0.142857	0.693147	9.31479
10.9	89.8	1.3	3	3	11	1109	1109	303	89	89	303	12092	299.3	40.4	29.6	1	4	1	0.25	0.693147	8.93102
10.9	89.8	1.3	3	3	11	1110	1110	304	90	90	304	4114	5818.7	0.7	29.1	0	1	0	0	0	7.76853
6.3	98.7	5.2	3	3	12	1201	1201	305	91	91	305	21732	7816	2.8	36	0	7	2	0	1.38629	9.55343
6.3	98.7	5.2	3	3	12	1202	1202	306	92	92	306	10730	10240	1	34	0	4	1	0	0.693147	8.68474
6.3	98.7	5.2	3	3	12	1203	1203	307	93	93	307	15831	3554	4.5	37	0	5	2	0	1.09861	9.29044
6.3	98.7	5.2	3	3	12	1204	1204	308	94	94	308	9559	241	39.7	32	0	3	1	0	0.693147	8.6183
6.3	98.7	5.2	3	3	12	1205	1205	309	95	95	309	16865	1629	10.4	39	0	6	2	0	1.09861	9.2921
6.3	98.7	5.2	3	3	12	1206	1206	310	96	96	310	26183	13390	2	55	0	9	3	0	1.38629	9.72764
6.3	98.7	5.2	3	3	12	1207	1207	311	97	97	311	15392	442	34.8	45	0	5	2	0	1.09861	9.16094
6.3	98.7	5.2	3	3	12	1208	1208	312	98	98	312	24939	372	67.1	39	0	8	3	0	1.38629	9.5973
6.3	98.7	5.2	3	3	12	1209	1209	313	99	99	313	20902	732	28.6	43	0	7	2	0	1.09861	9.50792
6.3	98.7	5.2	3	3	12	1210	1210	314	100	100	314	19840	272	4.7	36	0	7	2	0	1.09861	9.25884
4.9	90.9	1.5	3	3	13	1301	1301	315	101	101	315	24878	11299.5	2.2	30.8	16	8	3	2	1.09861	9.51694
4.9	90.9	1.5	3	3	13	1302	1302	316	102	102	316	24451	5856.3	4.2	39.7	15	8	3	1.875	1.09861	9.48296
4.9	90.9	1.5	3	3	13	1303	1303	317	103	103	317	22747	14668.9	1.6	46.8	14	8	3	1.75	1.09861	9.49039
4.9	90.9	1.5	3	3	13	1304	1304	318	104	104	318	17619	24893	0.7	22.2	11	6	2	1.83333	0.693147	9.26889
4.9	90.9	1.5	3	3	13	1305	1305	319	105	105	319	12488	14252.3	0.9	30.8	8	4	1	2	0.693147	8.78217
4.9	90.9	1.5	3	3	13	1306	1306	320	106	106	320	31813	5900.1	5.4	40.3	20	11	4	1.81818	1.09861	9.7305
4.9	90.9	1.5	3	3	13	1307	1307	321	107	107	321	9907	28589.9	0.3	52.1	6	3	1	2	0.693147	8.73279
5	91.7	0.9	4	4	1	101	101	322	1	1	322	14518	2155.2	6.7	16.7	1	5	2	0.2	0.693147	9.10019
5	91.7	0.9	4	4	1	102	102	323	2	2	323	16399	1951.7	8.4	50.6	1	6	2	0.166667	0.693147	9.20493
5	91.7	0.9	4	4	1	103	103	324	3	3	324	28362	32.5	872.7	36.5	3	10	3	0.3	0.693147	9.75441
5	91.7	0.9	4	4	1	104	104	325	4	4	325	5658	5123.3	1.1	36.9	0	2	1	0	0	8.11462
5	91.7	0.9	4	4	1	105	105	326	5	5	326	15477	3809.1	4.1	29.6	1	5	2	0.2	0.693147	9.10409
5	91.7	0.9	4	4	1	106	106	327	6	6	327	10182	1713.1	5.9	43.2	1	3	1	0.333333	0	8.7344
9.4	93.3	0.9	4	4	2	201	201	328	7	7	328	10093	13490.2	0.7	27.6	1	3	1	0.333333	0.693147	8.50896
9.4	93.3	0.9	4	4	2	202	202	329	8	8	329	11350	17752.5	0.6	43.6	1	4	1	0.25	1.09861	8.70599
9.4	93.3	0.9	4	4	2	203	203	330	9	9	330	13320	14521	0.9	41.1	1	5	1	0.2	1.09861	8.82923
9.4	93.3	0.9	4	4	2	204	204	331	10	10	331	8577	8424.76	1	33.7	1	3	1	0.333333	0.693147	9.4374
9.4	93.3	0.9	4	4	2	205	205	332	11	11	332	44725	195.877	228.3	25.6	4	15	5	0.266667	1.94591	9.91036
9.4	93.3	0.9	4	4	2	206	206	333	12	12	333	26916	9133.61	2.9	31.8	2	9	3	0.222222	1.60944	8.37816
9.4	93.3	0.9	4	4	2	207	207	334	13	13	334	35828	18.8575	1899.9	26.8	3	12	4	0.25	1.79176	9.61814
5.2	97.5	5.7	4	4	3	301	301	335	14	14	335	12122	50335	0.2	36.6	3	4	1	0.75	0.693147	8.73954
5.2	97.5	5.7	4	4	3	302	302	336	15	15	336	15308	41955	0.4	34.6	3	5	2	0.6	1.09861	9.02858
5.2	97.5	5.7	4	4	3	303	303	337	16	16	337	15557	5919	2.6	36.4	4	5	2	0.8	1.09861	8.19561
5.2	97.5	5.7	4	4	3	304	304	338	17	17	338	7288	288	25.3	31.6	2	2	1	1	0.693147	9.0027
5.2	97.5	5.7	4	4	3	305	305	339	18	18	339	18035	10954	1.6	38.4	4	6	2	0.666667	1.09861	9.17347
5.2	97.5	5.7	4	4	3	306	306	340	19	19	340	11197	326	34.4	30	3	4	1	0.75	0.693147	8.59156
6.6	91.8	1.5	4	4	4	401	401	341	20	20	341	10589	31744	0.3	43.3	1	4	1	0.25	0.693147	8.60941
6.6	91.8	1.5	4	4	4	402	402	342	21	21	342	16470	38397	0.4	33.9	2	6	2	0.333333	0.693147	8.98607
6.6	91.8	1.5	4	4	4	403	403	343	22	22	343	7219	37999	0.2	30.1	1	2	1	0.5	0.693147	8.26178
6.6	91.8	1.5	4	4	4	404	404	344	23	23	344	19447	525	37	34.8	2	7	2	0.285714	1.09861	9.19289
6.6	91.8	1.5	4	4	4	405	405	345	24	24	345	13859	48225	0.3	28.2	1	5	2	0.2	0.693147	8.77586
6.6	91.8	1.5	4	4	4	406	406	346	25	25	346	9837	4623	2.1	24.5	1	3	1	0.333333	0.693147	8.33998
2.7	89	2.3	4	4	5	501	501	347	26	26	347	29799	8725.9	3.4	42.4	1	10	3	0.1	1.38629	9.89126
2.7	89	2.3	4	4	5	502	502	348	27	27	348	26983	6205.3	4.3	56.8	1	9	3	0.111111	1.38629	9.79244
2.7	89	2.3	4	4	5	503	503	349	28	28	349	15688	9175.4	1.7	53.8	1	5	2	0.2	1.09861	9.22906
2.7	89	2.3	4	4	5	504	504	350	29	29	350	20787	8234.5	2.5	30.1	1	7	2	0.142857	1.09861	9.54252
2.7	89	2.3	4	4	5	505	505	351	30	30	351	27690	5571.4	5	36.4	1	9	3	0.111111	1.38629	9.77509
2.7	89	2.3	4	4	5	506	506	352	31	31	352	20633	8119.7	2.5	44	1	7	2	0.142857	1.09861	9.47892
2.7	89	2.3	4	4	5	507	507	353	32	32	353	38281	593.8	64.5	55.3	2	13	4	0.153846	1.60944	10.1146
2.7	89	2.3	4	4	5	508	508	354	33	33	354	20953	2097.7	10	54.8	1	7	2	0.142857	1.09861	9.48577
2.7	89	2.3	4	4	5	509	509	355	34	34	355	22538	18.3	1229.9	71.1	1	8	3	0.125	1.38629	9.6065
24.4	75.1	1.1	4	4	6	601	601	356	35	35	356	45912	2	22956	40.1	2	16	5	0.125	1.38629	10.0618
24.4	75.1	1.1	4	4	6	602	602	357	36	36	357	24608	3	8202.7	37.9	1	8	3	0.125	1.09861	9.49912
24.4	75.1	1.1	4	4	6	603	603	358	37	37	358	18501	26	711.6	35.1	1	6	2	0.166667	0.693147	9.24677
24.4	75.1	1.1	4	4	6	604	604	359	38	38	359	43921	33	1330.9	24.5	2	15	5	0.133333	1.38629	10.073
24.4	75.1	1.1	4	4	6	605	605	360	39	39	360	15121	2	7560.5	32.1	1	5	2	0.2	0.693147	9.0336
24.4	75.1	1.1	4	4	6	606	606	361	40	40	361	50110	19	2637.4	37.3	2	17	6	0.117647	1.60944	10.1872
24.4	75.1	1.1	4	4	6	607	607	362	41	41	362	22712	19	1195.4	7.1	1	8	3	0.125	1.09861	9.01323
24.4	75.1	1.1	4	4	6	608	608	363	42	42	363	22254	167	133.3	20.9	1	8	2	0.125	1.09861	9.26823
24.4	75.1	1.1	4	4	6	609	609	364	43	43	364	53438	36485	1.5	15.1	2	18	6	0.111111	1.60944	10.1889
24.4	75.1	1.1	4	4	6	610	610	365	44	44	365	45564	209	218	40.7	2	15	5	0.133333	1.38629	9.97822
3.9	88.2	2.4	4	4	7	701	701	366	45	45	366	17696	23518	0.8	19.1	3	6	2	0.5	1.09861	9.4193
3.9	88.2	2.4	4	4	7	702	702	367	46	46	367	8441	17105	0.5	23.8	1	3	1	0.333333	0.693147	8.34069
3.9	88.2	2.4	4	4	7	703	703	368	47	47	368	12566	21269	0.6	46.5	2	4	1	0.5	0.693147	8.82173
3.9	88.2	2.4	4	4	7	704	704	369	48	48	369	27272	25723	1.1	40.6	4	9	3	0.444444	1.38629	9.77446
3.9	88.2	2.4	4	4	7	705	705	370	49	49	370	12447	7464	1.7	34.5	2	4	1	0.5	0.693147	8.70168
3.9	88.2	2.4	4	4	7	706	706	371	50	50	371	8434	20181	0.4	46.2	1	3	1	0.333333	0.693147	8.53915
3.3	95.7	4.3	4	4	8	801	801	372	51	51	372	21089	1111	19	42.5	2	7	2	0.285714	0.693147	9.53358
3.3	95.7	4.3	4	4	8	802	802	373	52	52	373	25591	328	78.1	44.5	3	9	3	0.333333	1.09861	9.72937
3.3	95.7	4.3	4	4	8	803	803	374	53	53	374	24271	296	82.1	43.5	3	8	3	0.375	1.09861	9.61933
3.3	95.7	4.3	4	4	8	804	804	375	54	54	375	16229	1810	9	34.2	2	5	2	0.4	0.693147	9.34618
3.3	95.7	4.3	4	4	8	805	805	376	55	55	376	17468	170	102.6	47.3	2	6	2	0.333333	0.693147	9.33759
3.3	95.7	4.3	4	4	8	806	806	377	56	56	377	25698	4697	5.5	32.8	3	9	3	0.333333	1.09861	9.76514
3.3	95.7	4.3	4	4	8	807	807	378	57	57	378	7855	597	13.2	45.4	1	3	1	0.333333	0.693147	8.63284
3.3	95.7	4.3	4	4	8	808	808	379	58	58	379	23954	618	38.7	46.6	3	8	3	0.375	1.09861	9.7133
3.3	95.7	4.3	4	4	8	809	809	380	59	59	380	22075	498	44.3	41.6	3	7	2	0.428571	1.09861	9.5819
3.3	95.7	4.3	4	4	8	810	810	381	60	60	381	28635	320	89.5	48.5	3	10	3	0.3	1.09861	9.82271
3.3	95.7	4.3	4	4	8	811	811	382	61	61	382	32581	261	124.9	42.2	4	11	4	0.363636	1.09861	10.022
4.1	87.3	5.2	4	4	9	901	901	383	62	62	383	12306	13028	0.9	47.3	2	4	1	0.5	0.693147	8.87961
4.1	87.3	5.2	4	4	9	902	902	384	63	63	384	20993	10959	1.9	40.3	4	7	2	0.571429	1.09861	9.35979
4.1	87.3	5.2	4	4	9	903	903	385	64	64	385	7611	5781.4	1.3	12.6	1	3	1	0.333333	0.693147	8.40849
4.1	87.3	5.2	4	4	9	904	904	386	65	65	386	7306	12282.6	0.6	35.7	1	2	1	0.5	0.693147	8.38822
4.1	87.3	5.2	4	4	9	905	905	387	66	66	387	6851	6435.4	1.1	35.7	1	2	1	0.5	0.693147	8.32506
4.1	87.3	5.2	4	4	9	906	906	388	67	67	388	10060	18999.9	0.5	28.7	2	3	1	0.666667	0.693147	8.63177
4.1	87.3	5.2	4	4	9	907	907	389	68	68	389	6106	17494.9	0.3	48.7	1	2	1	0.5	0.693147	8.18507
3.9	91.7	1.9	4	4	10	1001	1001	390	69	69	390	13410	352.9	38	36.8	1	5	1	0.2	0.693147	9.03813
3.9	91.7	1.9	4	4	10	1002	1002	391	70	70	391	11406	443.7	25.7	33.1	1	4	1	0.25	0.693147	8.80882
3.9	91.7	1.9	4	4	10	1003	1003	392	71	71	392	35101	6 43.3	54.6	44.7	2	12	4	0.166667	1.09861	10.0404
3.9	91.7	1.9	4	4	10	1004	1004	393	72	72	393	19546	805.4	24.3	32.4	1	7	2	0.142857	0.693147	9.38832
3.9	91.7	1.9	4	4	10	1005	1005	394	73	73	394	17548	9890.2	1.8	36.8	1	6	2	0.166667	0.693147	9.23093
3.9	91.7	1.9	4	4	10	1006	1006	395	74	74	395	30609	655.9	46.7	47.2	2	10	3	0.2	0.693147	9.92886
3.9	91.7	1.9	4	4	10	1007	1007	396	75	75	396	13149	600.5	21.9	59	1	4	1	0.25	0.693147	9.03587
3.9	91.7	1.9	4	4	10	1008	1008	397	76	76	397	9093	276.8	32.8	42.3	0	3	1	0	0	8.58148
3.9	91.7	1.9	4	4	10	1009	1009	398	77	77	398	36934	4177.9	8.8	40.4	2	13	4	0.153846	1.09861	10.0571
3.9	91.7	1.9	4	4	10	1010	1010	399	78	78	399	14857	983.4	15.1	35.5	1	5	2	0.2	0.693147	9.11866
3.9	91.7	1.9	4	4	10	1011	1011	400	79	79	400	28018	5363.2	5.2	45.6	1	9	3	0.111111	0.693147	9.71583
3.9	91.7	1.9	4	4	10	1012	1012	401	80	80	401	13495	2357.8	5.7	47.8	1	5	2	0.2	0.693147	8.99653
10.9	89.8	1.3	4	4	11	1101	1101	402	81	81	402	19007	224.2	84.8	35.4	2	6	2	0.333333	0.693147	9.39898
10.9	89.8	1.3	4	4	11	1102	1102	403	82	82	403	14801	425.4	34.8	47.2	1	5	2	0.2	0.693147	9.06068
10.9	89.8	1.3	4	4	11	1103	1103	404	83	83	404	3187	557.2	5.7	39.4	0	1	0	0	0	7.6034
10.9	89.8	1.3	4	4	11	1104	1104	405	84	84	405	4659	465.2	10	31.8	0	2	1	0	0	7.89767
10.9	89.8	1.3	4	4	11	1105	1105	406	85	85	406	36846	208.9	176.4	37.9	3	12	4	0.25	1.09861	9.94314
10.9	89.8	1.3	4	4	11	1106	1106	407	86	86	407	34065	221.4	153.9	31.4	3	12	4	0.25	1.09861	9.92079
10.9	89.8	1.3	4	4	11	1107	1107	408	87	87	408	27227	186.8	145.7	37.2	2	9	3	0.222222	0.693147	9.57533
10.9	89.8	1.3	4	4	11	1108	1108	409	88	88	409	20676	239.6	86.3	44.6	2	7	2	0.285714	0.693147	9.31479
10.9	89.8	1.3	4	4	11	1109	1109	410	89	89	410	12092	299.3	40.4	29.6	1	4	1	0.25	0.693147	8.93102
10.9	89.8	1.3	4	4	11	1110	1110	411	90	90	411	4114	5818.7	0.7	29.1	0	1	0	0	0	7.76853
6.3	98.7	5.2	4	4	12	1201	1201	412	91	91	412	21732	7816	2.8	36	2	7	2	0.285714	0	9.55343
6.3	98.7	5.2	4	4	12	1202	1202	413	92	92	413	10730	10240	1	34	1	4	1	0.25	0	8.68474
6.3	98.7	5.2	4	4	12	1203	1203	414	93	93	414	15831	3554	4.5	37	2	5	2	0.4	0	9.29044
6.3	98.7	5.2	4	4	12	1204	1204	415	94	94	415	9559	241	39.7	32	1	3	1	0.333333	0	8.6183
6.3	98.7	5.2	4	4	12	1205	1205	416	95	95	416	16865	1629	10.4	39	2	6	2	0.333333	0	9.2921
6.3	98.7	5.2	4	4	12	1206	1206	417	96	96	417	26183	13390	2	55	3	9	3	0.333333	0	9.72764
6.3	98.7	5.2	4	4	12	1207	1207	418	97	97	418	15392	442	34.8	45	2	5	2	0.4	0	9.16094
6.3	98.7	5.2	4	4	12	1208	1208	419	98	98	419	24939	372	67.1	39	3	8	3	0.375	0	9.5973
6.3	98.7	5.2	4	4	12	1209	1209	420	99	99	420	20902	732	28.6	43	2	7	2	0.285714	0	9.50792
6.3	98.7	5.2	4	4	12	1210	1210	421	100	100	421	19840	272	4.7	36	2	7	2	0.285714	0	9.25884
4.9	90.9	1.5	4	4	13	1301	1301	422	101	101	422	24878	11299.5	2.2	30.8	10	8	3	1.25	2.83321	9.51694
4.9	90.9	1.5	4	4	13	1302	1302	423	102	102	423	24451	5856.3	4.2	39.7	10	8	3	1.25	2.77259	9.48296
4.9	90.9	1.5	4	4	13	1303	1303	424	103	103	424	22747	14668.9	1.6	46.8	9	8	3	1.125	2.70805	9.49039
4.9	90.9	1.5	4	4	13	1304	1304	425	104	104	425	17619	24893	0.7	22.2	7	6	2	1.16667	2.48491	9.26889
4.9	90.9	1.5	4	4	13	1305	1305	426	105	105	426	12488	14252.3	0.9	30.8	5	4	1	1.25	2.19722	8.78217
4.9	90.9	1.5	4	4	13	1306	1306	427	106	106	427	31813	5900.1	5.4	40.3	13	11	4	1.18182	3.04452	9.7305
4.9	90.9	1.5	4	4	13	1307	1307	428	107	107	428	9907	28589.9	0.3	52.1	4	3	1	1.33333	1.94591	8.73279
5	91.7	0.9	5	5	1	101	101	429	1	1	429	14518	2155.2	6.7	16.7	2	5	17	0.4	0.693147	9.10019
5	91.7	0.9	5	5	1	102	102	430	2	2	430	16399	1951.7	8.4	50.6	3	6	20	0.5	0.693147	9.20493
5	91.7	0.9	5	5	1	103	103	431	3	3	431	28362	32.5	872.7	36.5	5	10	34	0.5	1.38629	9.75441
5	91.7	0.9	5	5	1	104	104	432	4	4	432	5658	5123.3	1.1	36.9	1	2	7	0.5	0	8.11462
5	91.7	0.9	5	5	1	105	105	433	5	5	433	15477	3809.1	4.1	29.6	3	5	19	0.6	0.693147	9.10409
5	91.7	0.9	5	5	1	106	106	434	6	6	434	10182	1713.1	5.9	43.2	2	3	12	0.666667	0.693147	8.7344
9.4	93.3	0.9	5	5	2	201	201	435	7	7	435	10093	13490.2	0.7	27.6	4	3	12	1.33333	0.693147	8.50896
9.4	93.3	0.9	5	5	2	202	202	436	8	8	436	11350	17752.5	0.6	43.6	5	4	14	1.25	0.693147	8.70599
9.4	93.3	0.9	5	5	2	203	203	437	9	9	437	13320	14521	0.9	41.1	6	5	16	1.2	0.693147	8.82923
9.4	93.3	0.9	5	5	2	204	204	438	10	10	438	8577	8424.76	1	33.7	4	3	10	1.33333	0.693147	9.4374
9.4	93.3	0.9	5	5	2	205	205	439	11	11	439	44725	195.877	228.3	25.6	19	15	53	1.26667	1.60944	9.91036
9.4	93.3	0.9	5	5	2	206	206	440	12	12	440	26916	9133.61	2.9	31.8	12	9	32	1.33333	1.09861	8.37816
9.4	93.3	0.9	5	5	2	207	207	441	13	13	441	35828	18.8575	1899.9	26.8	15	12	43	1.25	1.38629	9.61814
5.2	97.5	5.7	5	5	3	301	301	442	14	14	442	12122	50335	0.2	36.6	6	4	14	1.5	1.38629	8.73954
5.2	97.5	5.7	5	5	3	302	302	443	15	15	443	15308	41955	0.4	34.6	8	5	18	1.6	1.38629	9.02858
5.2	97.5	5.7	5	5	3	303	303	444	16	16	444	15557	5919	2.6	36.4	8	5	19	1.6	1.60944	8.19561
5.2	97.5	5.7	5	5	3	304	304	445	17	17	445	7288	288	25.3	31.6	4	2	9	2	1.09861	9.0027
5.2	97.5	5.7	5	5	3	305	305	446	18	18	446	18035	10954	1.6	38.4	9	6	22	1.5	1.60944	9.17347
5.2	97.5	5.7	5	5	3	306	306	447	19	19	447	11197	326	34.4	30	6	4	13	1.5	1.38629	8.59156
6.6	91.8	1.5	5	5	4	401	401	448	20	20	448	10589	31744	0.3	43.3	2	4	13	0.5	0.693147	8.60941
6.6	91.8	1.5	5	5	4	402	402	449	21	21	449	16470	38397	0.4	33.9	4	6	20	0.666667	1.09861	8.98607
6.6	91.8	1.5	5	5	4	403	403	450	22	22	450	7219	37999	0.2	30.1	2	2	9	1	0.693147	8.26178
6.6	91.8	1.5	5	5	4	404	404	451	23	23	451	19447	525	37	34.8	5	7	23	0.714286	1.09861	9.19289
6.6	91.8	1.5	5	5	4	405	405	452	24	24	452	13859	48225	0.3	28.2	3	5	17	0.6	0.693147	8.77586
6.6	91.8	1.5	5	5	4	406	406	453	25	25	453	9837	4623	2.1	24.5	2	3	12	0.666667	0.693147	8.33998
2.7	89	2.3	5	5	5	501	501	454	26	26	454	29799	8725.9	3.4	42.4	8	10	36	0.8	0.693147	9.89126
2.7	89	2.3	5	5	5	502	502	455	27	27	455	26983	6205.3	4.3	56.8	7	9	32	0.777778	0.693147	9.79244
2.7	89	2.3	5	5	5	503	503	456	28	28	456	15688	9175.4	1.7	53.8	4	5	19	0.8	0.693147	9.22906
2.7	89	2.3	5	5	5	504	504	457	29	29	457	20787	8234.5	2.5	30.1	6	7	25	0.857143	0.693147	9.54252
2.7	89	2.3	5	5	5	505	505	458	30	30	458	27690	5571.4	5	36.4	8	9	33	0.888889	0.693147	9.77509
2.7	89	2.3	5	5	5	506	506	459	31	31	459	20633	8119.7	2.5	44	6	7	25	0.857143	0.693147	9.47892
2.7	89	2.3	5	5	5	507	507	460	32	32	460	38281	593.8	64.5	55.3	11	13	46	0.846154	1.09861	10.1146
2.7	89	2.3	5	5	5	508	508	461	33	33	461	20953	2097.7	10	54.8	6	7	25	0.857143	0.693147	9.48577
2.7	89	2.3	5	5	5	509	509	462	34	34	462	22538	18.3	1229.9	71.1	6	8	27	0.75	0.693147	9.6065
24.4	75.1	1.1	5	5	6	601	601	463	35	35	463	45912	2	22956	40.1	109	16	55	6.8125	1.09861	10.0618
24.4	75.1	1.1	5	5	6	602	602	464	36	36	464	24608	3	8202.7	37.9	58	8	29	7.25	0.693147	9.49912
24.4	75.1	1.1	5	5	6	603	603	465	37	37	465	18501	26	711.6	35.1	44	6	22	7.33333	0.693147	9.24677
24.4	75.1	1.1	5	5	6	604	604	466	38	38	466	43921	33	1330.9	24.5	104	15	53	6.93333	1.09861	10.073
24.4	75.1	1.1	5	5	6	605	605	467	39	39	467	15121	2	7560.5	32.1	36	5	18	7.2	0.693147	9.0336
24.4	75.1	1.1	5	5	6	606	606	468	40	40	468	50110	19	2637.4	37.3	119	17	60	7	1.09861	10.1872
24.4	75.1	1.1	5	5	6	607	607	469	41	41	469	22712	19	1195.4	7.1	54	8	27	6.75	0.693147	9.01323
24.4	75.1	1.1	5	5	6	608	608	470	42	42	470	22254	167	133.3	20.9	53	8	27	6.625	0.693147	9.26823
24.4	75.1	1.1	5	5	6	609	609	471	43	43	471	53438	36485	1.5	15.1	127	18	64	7.05556	1.09861	10.1889
24.4	75.1	1.1	5	5	6	610	610	472	44	44	472	45564	209	218	40.7	108	15	54	7.2	1.09861	9.97822
3.9	88.2	2.4	5	5	7	701	701	473	45	45	473	17696	23518	0.8	19.1	134	6	21	22.3333	1.38629	9.4193
3.9	88.2	2.4	5	5	7	702	702	474	46	46	474	8441	17105	0.5	23.8	64	3	10	21.3333	0.693147	8.34069
3.9	88.2	2.4	5	5	7	703	703	475	47	47	475	12566	21269	0.6	46.5	95	4	15	23.75	1.09861	8.82173
3.9	88.2	2.4	5	5	7	704	704	476	48	48	476	27272	25723	1.1	40.6	207	9	33	23	1.60944	9.77446
3.9	88.2	2.4	5	5	7	705	705	477	49	49	477	12447	7464	1.7	34.5	95	4	15	23.75	1.09861	8.70168
3.9	88.2	2.4	5	5	7	706	706	478	50	50	478	8434	20181	0.4	46.2	64	3	10	21.3333	0.693147	8.53915
3.3	95.7	4.3	5	5	8	801	801	479	51	51	479	21089	1111	19	42.5	35	7	25	5	1.09861	9.53358
3.3	95.7	4.3	5	5	8	802	802	480	52	52	480	25591	328	78.1	44.5	42	9	31	4.66667	1.38629	9.72937
3.3	95.7	4.3	5	5	8	803	803	481	53	53	481	24271	296	82.1	43.5	40	8	29	5	1.38629	9.61933
3.3	95.7	4.3	5	5	8	804	804	482	54	54	482	16229	1810	9	34.2	27	5	19	5.4	1.09861	9.34618
3.3	95.7	4.3	5	5	8	805	805	483	55	55	483	17468	170	102.6	47.3	29	6	21	4.83333	1.09861	9.33759
3.3	95.7	4.3	5	5	8	806	806	484	56	56	484	25698	4697	5.5	32.8	42	9	31	4.66667	1.38629	9.76514
3.3	95.7	4.3	5	5	8	807	807	485	57	57	485	7855	597	13.2	45.4	13	3	9	4.33333	0.693147	8.63284
3.3	95.7	4.3	5	5	8	808	808	486	58	58	486	23954	618	38.7	46.6	39	8	29	4.875	1.38629	9.7133
3.3	95.7	4.3	5	5	8	809	809	487	59	59	487	22075	498	44.3	41.6	36	7	26	5.14286	1.38629	9.5819
3.3	95.7	4.3	5	5	8	810	810	488	60	60	488	28635	320	89.5	48.5	47	10	34	4.7	1.38629	9.82271
3.3	95.7	4.3	5	5	8	811	811	489	61	61	489	32581	261	124.9	42.2	53	11	39	4.81818	1.60944	10.022
4.1	87.3	5.2	5	5	9	901	901	490	62	62	490	12306	13028	0.9	47.3	7	4	15	1.75	1.09861	8.87961
4.1	87.3	5.2	5	5	9	902	902	491	63	63	491	20993	10959	1.9	40.3	12	7	25	1.71429	1.60944	9.35979
4.1	87.3	5.2	5	5	9	903	903	492	64	64	492	7611	5781.4	1.3	12.6	4	3	9	1.33333	0.693147	8.40849
4.1	87.3	5.2	5	5	9	904	904	493	65	65	493	7306	12282.6	0.6	35.7	4	2	9	2	0.693147	8.38822
4.1	87.3	5.2	5	5	9	905	905	494	66	66	494	6851	6435.4	1.1	35.7	4	2	8	2	0.693147	8.32506
4.1	87.3	5.2	5	5	9	906	906	495	67	67	495	10060	18999.9	0.5	28.7	6	3	12	2	1.09861	8.63177
4.1	87.3	5.2	5	5	9	907	907	496	68	68	496	6106	17494.9	0.3	48.7	4	2	7	2	0.693147	8.18507
3.9	91.7	1.9	5	5	10	1001	1001	497	69	69	497	13410	352.9	38	36.8	7	5	16	1.4	0.693147	9.03813
3.9	91.7	1.9	5	5	10	1002	1002	498	70	70	498	11406	443.7	25.7	33.1	6	4	14	1.5	0.693147	8.80882
3.9	91.7	1.9	5	5	10	1003	1003	499	71	71	499	35101	6 43.3	54.6	44.7	18	12	42	1.5	1.09861	10.0404
3.9	91.7	1.9	5	5	10	1004	1004	500	72	72	500	19546	805.4	24.3	32.4	10	7	23	1.42857	0.693147	9.38832
3.9	91.7	1.9	5	5	10	1005	1005	501	73	73	501	17548	9890.2	1.8	36.8	9	6	21	1.5	0.693147	9.23093
3.9	91.7	1.9	5	5	10	1006	1006	502	74	74	502	30609	655.9	46.7	47.2	16	10	37	1.6	1.09861	9.92886
3.9	91.7	1.9	5	5	10	1007	1007	503	75	75	503	13149	600.5	21.9	59	7	4	16	1.75	0.693147	9.03587
3.9	91.7	1.9	5	5	10	1008	1008	504	76	76	504	9093	276.8	32.8	42.3	5	3	11	1.66667	0	8.58148
3.9	91.7	1.9	5	5	10	1009	1009	505	77	77	505	36934	4177.9	8.8	40.4	19	13	44	1.46154	1.09861	10.0571
3.9	91.7	1.9	5	5	10	1010	1010	506	78	78	506	14857	983.4	15.1	35.5	8	5	18	1.6	0.693147	9.11866
3.9	91.7	1.9	5	5	10	1011	1011	507	79	79	507	28018	5363.2	5.2	45.6	14	9	33	1.55556	0.693147	9.71583
3.9	91.7	1.9	5	5	10	1012	1012	508	80	80	508	13495	2357.8	5.7	47.8	7	5	16	1.4	0.693147	8.99653
10.9	89.8	1.3	5	5	11	1101	1101	509	81	81	509	19007	224.2	84.8	35.4	13	6	23	2.16667	1.09861	9.39898
10.9	89.8	1.3	5	5	11	1102	1102	510	82	82	510	14801	425.4	34.8	47.2	10	5	18	2	0.693147	9.06068
10.9	89.8	1.3	5	5	11	1103	1103	511	83	83	511	3187	557.2	5.7	39.4	2	1	4	2	0	7.6034
10.9	89.8	1.3	5	5	11	1104	1104	512	84	84	512	4659	465.2	10	31.8	3	2	6	1.5	0	7.89767
10.9	89.8	1.3	5	5	11	1105	1105	513	85	85	513	36846	208.9	176.4	37.9	24	12	44	2	1.38629	9.94314
10.9	89.8	1.3	5	5	11	1106	1106	514	86	86	514	34065	221.4	153.9	31.4	23	12	41	1.91667	1.38629	9.92079
10.9	89.8	1.3	5	5	11	1107	1107	515	87	87	515	27227	186.8	145.7	37.2	18	9	33	2	1.09861	9.57533
10.9	89.8	1.3	5	5	11	1108	1108	516	88	88	516	20676	239.6	86.3	44.6	14	7	25	2	1.09861	9.31479
10.9	89.8	1.3	5	5	11	1109	1109	517	89	89	517	12092	299.3	40.4	29.6	8	4	14	2	0.693147	8.93102
10.9	89.8	1.3	5	5	11	1110	1110	518	90	90	518	4114	5818.7	0.7	29.1	3	1	5	3	0	7.76853
6.3	98.7	5.2	5	5	12	1201	1201	519	91	91	519	21732	7816	2.8	36	8	7	26	1.14286	1.09861	9.55343
6.3	98.7	5.2	5	5	12	1202	1202	520	92	92	520	10730	10240	1	34	4	4	13	1	0.693147	8.68474
6.3	98.7	5.2	5	5	12	1203	1203	521	93	93	521	15831	3554	4.5	37	6	5	19	1.2	1.09861	9.29044
6.3	98.7	5.2	5	5	12	1204	1204	522	94	94	522	9559	241	39.7	32	4	3	11	1.33333	0.693147	8.6183
6.3	98.7	5.2	5	5	12	1205	1205	523	95	95	523	16865	1629	10.4	39	6	6	20	1	1.09861	9.2921
6.3	98.7	5.2	5	5	12	1206	1206	524	96	96	524	26183	13390	2	55	10	9	31	1.11111	1.38629	9.72764
6.3	98.7	5.2	5	5	12	1207	1207	525	97	97	525	15392	442	34.8	45	6	5	18	1.2	1.09861	9.16094
6.3	98.7	5.2	5	5	12	1208	1208	526	98	98	526	24939	372	67.1	39	10	8	30	1.25	1.38629	9.5973
6.3	98.7	5.2	5	5	12	1209	1209	527	99	99	527	20902	732	28.6	43	8	7	25	1.14286	1.09861	9.50792
6.3	98.7	5.2	5	5	12	1210	1210	528	100	100	528	19840	272	4.7	36	8	7	24	1.14286	1.09861	9.25884
4.9	90.9	1.5	5	5	13	1301	1301	529	101	101	529	24878	11299.5	2.2	30.8	17	8	30	2.125	2.3979	9.51694
4.9	90.9	1.5	5	5	13	1302	1302	530	102	102	530	24451	5856.3	4.2	39.7	17	8	29	2.125	2.3979	9.48296
4.9	90.9	1.5	5	5	13	1303	1303	531	103	103	531	22747	14668.9	1.6	46.8	16	8	27	2	2.30259	9.49039
4.9	90.9	1.5	5	5	13	1304	1304	532	104	104	532	17619	24893	0.7	22.2	12	6	21	2	2.07944	9.26889
4.9	90.9	1.5	5	5	13	1305	1305	533	105	105	533	12488	14252.3	0.9	30.8	9	4	15	2.25	1.79176	8.78217
4.9	90.9	1.5	5	5	13	1306	1306	534	106	106	534	31813	5900.1	5.4	40.3	22	11	38	2	2.63906	9.7305
4.9	90.9	1.5	5	5	13	1307	1307	535	107	107	535	9907	28589.9	0.3	52.1	7	3	12	2.33333	1.60944	8.73279
5	91.7	0.9	6	6	1	101	101	536	1	1	536	14518	2155.2	6.7	16.7	1	5	11	0.2	1.09861	9.10019
5	91.7	0.9	6	6	1	102	102	537	2	2	537	16399	1951.7	8.4	50.6	1	6	13	0.166667	1.38629	9.20493
5	91.7	0.9	6	6	1	103	103	538	3	3	538	28362	32.5	872.7	36.5	2	10	22	0.2	1.79176	9.75441
5	91.7	0.9	6	6	1	104	104	539	4	4	539	5658	5123.3	1.1	36.9	0	2	4	0	0.693147	8.11462
5	91.7	0.9	6	6	1	105	105	540	5	5	540	15477	3809.1	4.1	29.6	1	5	12	0.2	1.38629	9.10409
5	91.7	0.9	6	6	1	106	106	541	6	6	541	10182	1713.1	5.9	43.2	1	3	8	0.333333	1.09861	8.7344
9.4	93.3	0.9	6	6	2	201	201	542	7	7	542	10093	13490.2	0.7	27.6	18	3	8	6	1.60944	8.50896
9.4	93.3	0.9	6	6	2	202	202	543	8	8	543	11350	17752.5	0.6	43.6	20	4	9	5	1.79176	8.70599
9.4	93.3	0.9	6	6	2	203	203	544	9	9	544	13320	14521	0.9	41.1	23	5	10	4.6	1.94591	8.82923
9.4	93.3	0.9	6	6	2	204	204	545	10	10	545	8577	8424.76	1	33.7	15	3	7	5	1.60944	9.4374
9.4	93.3	0.9	6	6	2	205	205	546	11	11	546	44725	195.877	228.3	25.6	79	15	35	5.26667	2.99573	9.91036
9.4	93.3	0.9	6	6	2	206	206	547	12	12	547	26916	9133.61	2.9	31.8	47	9	21	5.22222	2.56495	8.37816
9.4	93.3	0.9	6	6	2	207	207	548	13	13	548	35828	18.8575	1899.9	26.8	63	12	28	5.25	2.77259	9.61814
5.2	97.5	5.7	6	6	3	301	301	549	14	14	549	12122	50335	0.2	36.6	11	4	9	2.75	1.94591	8.73954
5.2	97.5	5.7	6	6	3	302	302	550	15	15	550	15308	41955	0.4	34.6	14	5	12	2.8	2.19722	9.02858
5.2	97.5	5.7	6	6	3	303	303	551	16	16	551	15557	5919	2.6	36.4	14	5	12	2.8	2.19722	8.19561
5.2	97.5	5.7	6	6	3	304	304	552	17	17	552	7288	288	25.3	31.6	7	2	6	3.5	1.60944	9.0027
5.2	97.5	5.7	6	6	3	305	305	553	18	18	553	18035	10954	1.6	38.4	16	6	14	2.66667	2.30259	9.17347
5.2	97.5	5.7	6	6	3	306	306	554	19	19	554	11197	326	34.4	30	10	4	9	2.5	1.94591	8.59156
6.6	91.8	1.5	6	6	4	401	401	555	20	20	555	10589	31744	0.3	43.3	2	4	8	0.5	1.09861	8.60941
6.6	91.8	1.5	6	6	4	402	402	556	21	21	556	16470	38397	0.4	33.9	4	6	13	0.666667	1.60944	8.98607
6.6	91.8	1.5	6	6	4	403	403	557	22	22	557	7219	37999	0.2	30.1	2	2	6	1	1.09861	8.26178
6.6	91.8	1.5	6	6	4	404	404	558	23	23	558	19447	525	37	34.8	4	7	15	0.571429	1.79176	9.19289
6.6	91.8	1.5	6	6	4	405	405	559	24	24	559	13859	48225	0.3	28.2	3	5	11	0.6	1.38629	8.77586
6.6	91.8	1.5	6	6	4	406	406	560	25	25	560	9837	4623	2.1	24.5	2	3	8	0.666667	1.09861	8.33998
2.7	89	2.3	6	6	5	501	501	561	26	26	561	29799	8725.9	3.4	42.4	50	10	23	5	2.19722	9.89126
2.7	89	2.3	6	6	5	502	502	562	27	27	562	26983	6205.3	4.3	56.8	45	9	21	5	2.07944	9.79244
2.7	89	2.3	6	6	5	503	503	563	28	28	563	15688	9175.4	1.7	53.8	26	5	12	5.2	1.60944	9.22906
2.7	89	2.3	6	6	5	504	504	564	29	29	564	20787	8234.5	2.5	30.1	35	7	16	5	1.94591	9.54252
2.7	89	2.3	6	6	5	505	505	565	30	30	565	27690	5571.4	5	36.4	46	9	21	5.11111	2.19722	9.77509
2.7	89	2.3	6	6	5	506	506	566	31	31	566	20633	8119.7	2.5	44	34	7	16	4.85714	1.94591	9.47892
2.7	89	2.3	6	6	5	507	507	567	32	32	567	38281	593.8	64.5	55.3	64	13	30	4.92308	2.48491	10.1146
2.7	89	2.3	6	6	5	508	508	568	33	33	568	20953	2097.7	10	54.8	35	7	16	5	1.94591	9.48577
2.7	89	2.3	6	6	5	509	509	569	34	34	569	22538	18.3	1229.9	71.1	38	8	17	4.75	1.94591	9.6065
24.4	75.1	1.1	6	6	6	601	601	570	35	35	570	45912	2	22956	40.1	13	16	36	0.8125	4.70048	10.0618
24.4	75.1	1.1	6	6	6	602	602	571	36	36	571	24608	3	8202.7	37.9	7	8	19	0.875	4.07754	9.49912
24.4	75.1	1.1	6	6	6	603	603	572	37	37	572	18501	26	711.6	35.1	5	6	14	0.833333	3.80666	9.24677
24.4	75.1	1.1	6	6	6	604	604	573	38	38	573	43921	33	1330.9	24.5	13	15	34	0.866667	4.65396	10.073
24.4	75.1	1.1	6	6	6	605	605	574	39	39	574	15121	2	7560.5	32.1	4	5	12	0.8	3.61092	9.0336
24.4	75.1	1.1	6	6	6	606	606	575	40	40	575	50110	19	2637.4	37.3	15	17	39	0.882353	4.78749	10.1872
24.4	75.1	1.1	6	6	6	607	607	576	41	41	576	22712	19	1195.4	7.1	7	8	18	0.875	4.00733	9.01323
24.4	75.1	1.1	6	6	6	608	608	577	42	42	577	22254	167	133.3	20.9	7	8	17	0.875	3.98898	9.26823
24.4	75.1	1.1	6	6	6	609	609	578	43	43	578	53438	36485	1.5	15.1	16	18	41	0.888889	4.85203	10.1889
24.4	75.1	1.1	6	6	6	610	610	579	44	44	579	45564	209	218	40.7	13	15	35	0.866667	4.69135	9.97822
3.9	88.2	2.4	6	6	7	701	701	580	45	45	580	17696	23518	0.8	19.1	43	6	14	7.16667	4.90527	9.4193
3.9	88.2	2.4	6	6	7	702	702	581	46	46	581	8441	17105	0.5	23.8	20	3	7	6.66667	4.17439	8.34069
3.9	88.2	2.4	6	6	7	703	703	582	47	47	582	12566	21269	0.6	46.5	30	4	10	7.5	4.56435	8.82173
3.9	88.2	2.4	6	6	7	704	704	583	48	48	583	27272	25723	1.1	40.6	66	9	21	7.33333	5.33754	9.77446
3.9	88.2	2.4	6	6	7	705	705	584	49	49	584	12447	7464	1.7	34.5	30	4	10	7.5	4.56435	8.70168
3.9	88.2	2.4	6	6	7	706	706	585	50	50	585	8434	20181	0.4	46.2	20	3	7	6.66667	4.17439	8.53915
3.3	95.7	4.3	6	6	8	801	801	586	51	51	586	21089	1111	19	42.5	11	7	16	1.57143	3.58352	9.53358
3.3	95.7	4.3	6	6	8	802	802	587	52	52	587	25591	328	78.1	44.5	13	9	20	1.44444	3.7612	9.72937
3.3	95.7	4.3	6	6	8	803	803	588	53	53	588	24271	296	82.1	43.5	12	8	19	1.5	3.71357	9.61933
3.3	95.7	4.3	6	6	8	804	804	589	54	54	589	16229	1810	9	34.2	8	5	13	1.6	3.3322	9.34618
3.3	95.7	4.3	6	6	8	805	805	590	55	55	590	17468	170	102.6	47.3	9	6	14	1.5	3.4012	9.33759
3.3	95.7	4.3	6	6	8	806	806	591	56	56	591	25698	4697	5.5	32.8	13	9	20	1.44444	3.7612	9.76514
3.3	95.7	4.3	6	6	8	807	807	592	57	57	592	7855	597	13.2	45.4	4	3	6	1.33333	2.63906	8.63284
3.3	95.7	4.3	6	6	8	808	808	593	58	58	593	23954	618	38.7	46.6	12	8	19	1.5	3.68888	9.7133
3.3	95.7	4.3	6	6	8	809	809	594	59	59	594	22075	498	44.3	41.6	11	7	17	1.57143	3.61092	9.5819
3.3	95.7	4.3	6	6	8	810	810	595	60	60	595	28635	320	89.5	48.5	15	10	22	1.5	3.8712	9.82271
3.3	95.7	4.3	6	6	8	811	811	596	61	61	596	32581	261	124.9	42.2	17	11	25	1.54545	3.98898	10.022
4.1	87.3	5.2	6	6	9	901	901	597	62	62	597	12306	13028	0.9	47.3	6	4	10	1.5	2.07944	8.87961
4.1	87.3	5.2	6	6	9	902	902	598	63	63	598	20993	10959	1.9	40.3	10	7	16	1.42857	2.56495	9.35979
4.1	87.3	5.2	6	6	9	903	903	599	64	64	599	7611	5781.4	1.3	12.6	4	3	6	1.33333	1.60944	8.40849
4.1	87.3	5.2	6	6	9	904	904	600	65	65	600	7306	12282.6	0.6	35.7	3	2	6	1.5	1.60944	8.38822
4.1	87.3	5.2	6	6	9	905	905	601	66	66	601	6851	6435.4	1.1	35.7	3	2	5	1.5	1.60944	8.32506
4.1	87.3	5.2	6	6	9	906	906	602	67	67	602	10060	18999.9	0.5	28.7	5	3	8	1.66667	1.94591	8.63177
4.1	87.3	5.2	6	6	9	907	907	603	68	68	603	6106	17494.9	0.3	48.7	3	2	5	1.5	1.60944	8.18507
3.9	91.7	1.9	6	6	10	1001	1001	604	69	69	604	13410	352.9	38	36.8	7	5	10	1.4	2.07944	9.03813
3.9	91.7	1.9	6	6	10	1002	1002	605	70	70	605	11406	443.7	25.7	33.1	6	4	9	1.5	1.94591	8.80882
3.9	91.7	1.9	6	6	10	1003	1003	606	71	71	606	35101	6 43.3	54.6	44.7	17	12	27	1.41667	2.94444	10.0404
3.9	91.7	1.9	6	6	10	1004	1004	607	72	72	607	19546	805.4	24.3	32.4	10	7	15	1.42857	2.3979	9.38832
3.9	91.7	1.9	6	6	10	1005	1005	608	73	73	608	17548	9890.2	1.8	36.8	9	6	14	1.5	2.30259	9.23093
3.9	91.7	1.9	6	6	10	1006	1006	609	74	74	609	30609	655.9	46.7	47.2	15	10	24	1.5	2.83321	9.92886
3.9	91.7	1.9	6	6	10	1007	1007	610	75	75	610	13149	600.5	21.9	59	6	4	10	1.5	2.07944	9.03587
3.9	91.7	1.9	6	6	10	1008	1008	611	76	76	611	9093	276.8	32.8	42.3	4	3	7	1.33333	1.79176	8.58148
3.9	91.7	1.9	6	6	10	1009	1009	612	77	77	612	36934	4177.9	8.8	40.4	18	13	29	1.38462	2.99573	10.0571
3.9	91.7	1.9	6	6	10	1010	1010	613	78	78	613	14857	983.4	15.1	35.5	7	5	12	1.4	2.19722	9.11866
3.9	91.7	1.9	6	6	10	1011	1011	614	79	79	614	28018	5363.2	5.2	45.6	14	9	22	1.55556	2.70805	9.71583
3.9	91.7	1.9	6	6	10	1012	1012	615	80	80	615	13495	2357.8	5.7	47.8	7	5	10	1.4	2.07944	8.99653
10.9	89.8	1.3	6	6	11	1101	1101	616	81	81	616	19007	224.2	84.8	35.4	9	6	15	1.5	2.63906	9.39898
10.9	89.8	1.3	6	6	11	1102	1102	617	82	82	617	14801	425.4	34.8	47.2	7	5	11	1.4	2.3979	9.06068
10.9	89.8	1.3	6	6	11	1103	1103	618	83	83	618	3187	557.2	5.7	39.4	2	1	2	2	1.09861	7.6034
10.9	89.8	1.3	6	6	11	1104	1104	619	84	84	619	4659	465.2	10	31.8	2	2	4	1	1.38629	7.89767
10.9	89.8	1.3	6	6	11	1105	1105	620	85	85	620	36846	208.9	176.4	37.9	18	12	29	1.5	3.21888	9.94314
10.9	89.8	1.3	6	6	11	1106	1106	621	86	86	621	34065	221.4	153.9	31.4	17	12	26	1.41667	3.17805	9.92079
10.9	89.8	1.3	6	6	11	1107	1107	622	87	87	622	27227	186.8	145.7	37.2	13	9	21	1.44444	2.94444	9.57533
10.9	89.8	1.3	6	6	11	1108	1108	623	88	88	623	20676	239.6	86.3	44.6	10	7	16	1.42857	2.70805	9.31479
10.9	89.8	1.3	6	6	11	1109	1109	624	89	89	624	12092	299.3	40.4	29.6	6	4	9	1.5	2.19722	8.93102
10.9	89.8	1.3	6	6	11	1110	1110	625	90	90	625	4114	5818.7	0.7	29.1	2	1	3	2	1.38629	7.76853
6.3	98.7	5.2	6	6	12	1201	1201	626	91	91	626	21732	7816	2.8	36	16	7	17	2.28571	2.19722	9.55343
6.3	98.7	5.2	6	6	12	1202	1202	627	92	92	627	10730	10240	1	34	8	4	8	2	1.60944	8.68474
6.3	98.7	5.2	6	6	12	1203	1203	628	93	93	628	15831	3554	4.5	37	11	5	12	2.2	1.94591	9.29044
6.3	98.7	5.2	6	6	12	1204	1204	629	94	94	629	9559	241	39.7	32	7	3	7	2.33333	1.60944	8.6183
6.3	98.7	5.2	6	6	12	1205	1205	630	95	95	630	16865	1629	10.4	39	12	6	13	2	1.94591	9.2921
6.3	98.7	5.2	6	6	12	1206	1206	631	96	96	631	26183	13390	2	55	19	9	20	2.11111	2.3979	9.72764
6.3	98.7	5.2	6	6	12	1207	1207	632	97	97	632	15392	442	34.8	45	11	5	12	2.2	1.94591	9.16094
6.3	98.7	5.2	6	6	12	1208	1208	633	98	98	633	24939	372	67.1	39	18	8	19	2.25	2.3979	9.5973
6.3	98.7	5.2	6	6	12	1209	1209	634	99	99	634	20902	732	28.6	43	15	7	16	2.14286	2.19722	9.50792
6.3	98.7	5.2	6	6	12	1210	1210	635	100	100	635	19840	272	4.7	36	14	7	15	2	2.19722	9.25884
4.9	90.9	1.5	6	6	13	1301	1301	636	101	101	636	24878	11299.5	2.2	30.8	17	8	19	2.125	2.89037	9.51694
4.9	90.9	1.5	6	6	13	1302	1302	637	102	102	637	24451	5856.3	4.2	39.7	17	8	19	2.125	2.89037	9.48296
4.9	90.9	1.5	6	6	13	1303	1303	638	103	103	638	22747	14668.9	1.6	46.8	16	8	18	2	2.83321	9.49039
4.9	90.9	1.5	6	6	13	1304	1304	639	104	104	639	17619	24893	0.7	22.2	12	6	14	2	2.56495	9.26889
4.9	90.9	1.5	6	6	13	1305	1305	640	105	105	640	12488	14252.3	0.9	30.8	9	4	10	2.25	2.30259	8.78217
4.9	90.9	1.5	6	6	13	1306	1306	641	106	106	641	31813	5900.1	5.4	40.3	22	11	25	2	3.13549	9.7305
4.9	90.9	1.5	6	6	13	1307	1307	642	107	107	642	9907	28589.9	0.3	52.1	7	3	8	2.33333	2.07944	8.73279
5	91.7	0.9	7	7	1	101	101	643	1	1	643	14518	2155.2	6.7	16.7	8	5	7	1.6	0.693147	9.10019
5	91.7	0.9	7	7	1	102	102	644	2	2	644	16399	1951.7	8.4	50.6	9	6	7	1.5	0.693147	9.20493
5	91.7	0.9	7	7	1	103	103	645	3	3	645	28362	32.5	872.7	36.5	16	10	13	1.6	1.09861	9.75441
5	91.7	0.9	7	7	1	104	104	646	4	4	646	5658	5123.3	1.1	36.9	3	2	3	1.5	0	8.11462
5	91.7	0.9	7	7	1	105	105	647	5	5	647	15477	3809.1	4.1	29.6	9	5	7	1.8	0.693147	9.10409
5	91.7	0.9	7	7	1	106	106	648	6	6	648	10182	1713.1	5.9	43.2	6	3	5	2	0.693147	8.7344
9.4	93.3	0.9	7	7	2	201	201	649	7	7	649	10093	13490.2	0.7	27.6	1	3	5	0.333333	2.94444	8.50896
9.4	93.3	0.9	7	7	2	202	202	650	8	8	650	11350	17752.5	0.6	43.6	1	4	5	0.25	3.04452	8.70599
9.4	93.3	0.9	7	7	2	203	203	651	9	9	651	13320	14521	0.9	41.1	1	5	6	0.2	3.17805	8.82923
9.4	93.3	0.9	7	7	2	204	204	652	10	10	652	8577	8424.76	1	33.7	0	3	4	0	2.77259	9.4374
9.4	93.3	0.9	7	7	2	205	205	653	11	11	653	44725	195.877	228.3	25.6	2	15	20	0.133333	4.38203	9.91036
9.4	93.3	0.9	7	7	2	206	206	654	12	12	654	26916	9133.61	2.9	31.8	1	9	12	0.111111	3.8712	8.37816
9.4	93.3	0.9	7	7	2	207	207	655	13	13	655	35828	18.8575	1899.9	26.8	2	12	16	0.166667	4.15888	9.61814
5.2	97.5	5.7	7	7	3	301	301	656	14	14	656	12122	50335	0.2	36.6	21	4	6	5.25	2.48491	8.73954
5.2	97.5	5.7	7	7	3	302	302	657	15	15	657	15308	41955	0.4	34.6	27	5	7	5.4	2.70805	9.02858
5.2	97.5	5.7	7	7	3	303	303	658	16	16	658	15557	5919	2.6	36.4	27	5	7	5.4	2.70805	8.19561
5.2	97.5	5.7	7	7	3	304	304	659	17	17	659	7288	288	25.3	31.6	13	2	3	6.5	2.07944	9.0027
5.2	97.5	5.7	7	7	3	305	305	660	18	18	660	18035	10954	1.6	38.4	32	6	8	5.33333	2.83321	9.17347
5.2	97.5	5.7	7	7	3	306	306	661	19	19	661	11197	326	34.4	30	20	4	5	5	2.3979	8.59156
6.6	91.8	1.5	7	7	4	401	401	662	20	20	662	10589	31744	0.3	43.3	3	4	5	0.75	1.09861	8.60941
6.6	91.8	1.5	7	7	4	402	402	663	21	21	663	16470	38397	0.4	33.9	4	6	7	0.666667	1.60944	8.98607
6.6	91.8	1.5	7	7	4	403	403	664	22	22	664	7219	37999	0.2	30.1	2	2	3	1	1.09861	8.26178
6.6	91.8	1.5	7	7	4	404	404	665	23	23	665	19447	525	37	34.8	5	7	9	0.714286	1.60944	9.19289
6.6	91.8	1.5	7	7	4	405	405	666	24	24	666	13859	48225	0.3	28.2	4	5	6	0.8	1.38629	8.77586
6.6	91.8	1.5	7	7	4	406	406	667	25	25	667	9837	4623	2.1	24.5	3	3	4	1	1.09861	8.33998
2.7	89	2.3	7	7	5	501	501	668	26	26	668	29799	8725.9	3.4	42.4	30	10	14	3	3.93183	9.89126
2.7	89	2.3	7	7	5	502	502	669	27	27	669	26983	6205.3	4.3	56.8	27	9	12	3	3.82864	9.79244
2.7	89	2.3	7	7	5	503	503	670	28	28	670	15688	9175.4	1.7	53.8	16	5	7	3.2	3.29584	9.22906
2.7	89	2.3	7	7	5	504	504	671	29	29	671	20787	8234.5	2.5	30.1	21	7	9	3	3.58352	9.54252
2.7	89	2.3	7	7	5	505	505	672	30	30	672	27690	5571.4	5	36.4	28	9	13	3.11111	3.85015	9.77509
2.7	89	2.3	7	7	5	506	506	673	31	31	673	20633	8119.7	2.5	44	21	7	9	3	3.55535	9.47892
2.7	89	2.3	7	7	5	507	507	674	32	32	674	38281	593.8	64.5	55.3	38	13	17	2.92308	4.17439	10.1146
2.7	89	2.3	7	7	5	508	508	675	33	33	675	20953	2097.7	10	54.8	21	7	10	3	3.58352	9.48577
2.7	89	2.3	7	7	5	509	509	676	34	34	676	22538	18.3	1229.9	71.1	23	8	10	2.875	3.66356	9.6065
24.4	75.1	1.1	7	7	6	601	601	677	35	35	677	45912	2	22956	40.1	8	16	21	0.5	2.63906	10.0618
24.4	75.1	1.1	7	7	6	602	602	678	36	36	678	24608	3	8202.7	37.9	4	8	11	0.5	2.07944	9.49912
24.4	75.1	1.1	7	7	6	603	603	679	37	37	679	18501	26	711.6	35.1	3	6	8	0.5	1.79176	9.24677
24.4	75.1	1.1	7	7	6	604	604	680	38	38	680	43921	33	1330.9	24.5	7	15	20	0.466667	2.63906	10.073
24.4	75.1	1.1	7	7	6	605	605	681	39	39	681	15121	2	7560.5	32.1	3	5	7	0.6	1.60944	9.0336
24.4	75.1	1.1	7	7	6	606	606	682	40	40	682	50110	19	2637.4	37.3	8	17	23	0.470588	2.77259	10.1872
24.4	75.1	1.1	7	7	6	607	607	683	41	41	683	22712	19	1195.4	7.1	4	8	10	0.5	2.07944	9.01323
24.4	75.1	1.1	7	7	6	608	608	684	42	42	684	22254	167	133.3	20.9	4	8	10	0.5	2.07944	9.26823
24.4	75.1	1.1	7	7	6	609	609	685	43	43	685	53438	36485	1.5	15.1	9	18	24	0.5	2.83321	10.1889
24.4	75.1	1.1	7	7	6	610	610	686	44	44	686	45564	209	218	40.7	8	15	21	0.533333	2.63906	9.97822
3.9	88.2	2.4	7	7	7	701	701	687	45	45	687	17696	23518	0.8	19.1	17	6	8	2.83333	3.78419	9.4193
3.9	88.2	2.4	7	7	7	702	702	688	46	46	688	8441	17105	0.5	23.8	8	3	4	2.66667	3.04452	8.34069
3.9	88.2	2.4	7	7	7	703	703	689	47	47	689	12566	21269	0.6	46.5	12	4	6	3	3.43399	8.82173
3.9	88.2	2.4	7	7	7	704	704	690	48	48	690	27272	25723	1.1	40.6	26	9	12	2.88889	4.20469	9.77446
3.9	88.2	2.4	7	7	7	705	705	691	49	49	691	12447	7464	1.7	34.5	12	4	6	3	3.43399	8.70168
3.9	88.2	2.4	7	7	7	706	706	692	50	50	692	8434	20181	0.4	46.2	8	3	4	2.66667	3.04452	8.53915
3.3	95.7	4.3	7	7	8	801	801	693	51	51	693	21089	1111	19	42.5	18	7	10	2.57143	2.48491	9.53358
3.3	95.7	4.3	7	7	8	802	802	694	52	52	694	25591	328	78.1	44.5	22	9	12	2.44444	2.63906	9.72937
3.3	95.7	4.3	7	7	8	803	803	695	53	53	695	24271	296	82.1	43.5	20	8	11	2.5	2.56495	9.61933
3.3	95.7	4.3	7	7	8	804	804	696	54	54	696	16229	1810	9	34.2	14	5	7	2.8	2.19722	9.34618
3.3	95.7	4.3	7	7	8	805	805	697	55	55	697	17468	170	102.6	47.3	15	6	8	2.5	2.30259	9.33759
3.3	95.7	4.3	7	7	8	806	806	698	56	56	698	25698	4697	5.5	32.8	22	9	12	2.44444	2.63906	9.76514
3.3	95.7	4.3	7	7	8	807	807	699	57	57	699	7855	597	13.2	45.4	7	3	4	2.33333	1.60944	8.63284
3.3	95.7	4.3	7	7	8	808	808	700	58	58	700	23954	618	38.7	46.6	20	8	11	2.5	2.56495	9.7133
3.3	95.7	4.3	7	7	8	809	809	701	59	59	701	22075	498	44.3	41.6	19	7	10	2.71429	2.48491	9.5819
3.3	95.7	4.3	7	7	8	810	810	702	60	60	702	28635	320	89.5	48.5	24	10	13	2.4	2.77259	9.82271
3.3	95.7	4.3	7	7	8	811	811	703	61	61	703	32581	261	124.9	42.2	27	11	15	2.45455	2.89037	10.022
4.1	87.3	5.2	7	7	9	901	901	704	62	62	704	12306	13028	0.9	47.3	3	4	6	0.75	1.94591	8.87961
4.1	87.3	5.2	7	7	9	902	902	705	63	63	705	20993	10959	1.9	40.3	5	7	10	0.714286	2.3979	9.35979
4.1	87.3	5.2	7	7	9	903	903	706	64	64	706	7611	5781.4	1.3	12.6	2	3	3	0.666667	1.60944	8.40849
4.1	87.3	5.2	7	7	9	904	904	707	65	65	707	7306	12282.6	0.6	35.7	2	2	3	1	1.38629	8.38822
4.1	87.3	5.2	7	7	9	905	905	708	66	66	708	6851	6435.4	1.1	35.7	2	2	3	1	1.38629	8.32506
4.1	87.3	5.2	7	7	9	906	906	709	67	67	709	10060	18999.9	0.5	28.7	3	3	5	1	1.79176	8.63177
4.1	87.3	5.2	7	7	9	907	907	710	68	68	710	6106	17494.9	0.3	48.7	2	2	3	1	1.38629	8.18507
3.9	91.7	1.9	7	7	10	1001	1001	711	69	69	711	13410	352.9	38	36.8	3	5	6	0.6	2.07944	9.03813
3.9	91.7	1.9	7	7	10	1002	1002	712	70	70	712	11406	443.7	25.7	33.1	2	4	5	0.5	1.94591	8.80882
3.9	91.7	1.9	7	7	10	1003	1003	713	71	71	713	35101	6 43.3	54.6	44.7	7	12	16	0.583333	2.89037	10.0404
3.9	91.7	1.9	7	7	10	1004	1004	714	72	72	714	19546	805.4	24.3	32.4	4	7	9	0.571429	2.3979	9.38832
3.9	91.7	1.9	7	7	10	1005	1005	715	73	73	715	17548	9890.2	1.8	36.8	4	6	8	0.666667	2.30259	9.23093
3.9	91.7	1.9	7	7	10	1006	1006	716	74	74	716	30609	655.9	46.7	47.2	6	10	14	0.6	2.77259	9.92886
3.9	91.7	1.9	7	7	10	1007	1007	717	75	75	717	13149	600.5	21.9	59	3	4	6	0.75	1.94591	9.03587
3.9	91.7	1.9	7	7	10	1008	1008	718	76	76	718	9093	276.8	32.8	42.3	2	3	4	0.666667	1.60944	8.58148
3.9	91.7	1.9	7	7	10	1009	1009	719	77	77	719	36934	4177.9	8.8	40.4	8	13	17	0.615385	2.94444	10.0571
3.9	91.7	1.9	7	7	10	1010	1010	720	78	78	720	14857	983.4	15.1	35.5	3	5	7	0.6	2.07944	9.11866
3.9	91.7	1.9	7	7	10	1011	1011	721	79	79	721	28018	5363.2	5.2	45.6	6	9	13	0.666667	2.70805	9.71583
3.9	91.7	1.9	7	7	10	1012	1012	722	80	80	722	13495	2357.8	5.7	47.8	3	5	6	0.6	2.07944	8.99653
10.9	89.8	1.3	7	7	11	1101	1101	723	81	81	723	19007	224.2	84.8	35.4	2	6	9	0.333333	2.30259	9.39898
10.9	89.8	1.3	7	7	11	1102	1102	724	82	82	724	14801	425.4	34.8	47.2	2	5	7	0.4	2.07944	9.06068
10.9	89.8	1.3	7	7	11	1103	1103	725	83	83	725	3187	557.2	5.7	39.4	0	1	1	0	1.09861	7.6034
10.9	89.8	1.3	7	7	11	1104	1104	726	84	84	726	4659	465.2	10	31.8	1	2	2	0.5	1.09861	7.89767
10.9	89.8	1.3	7	7	11	1105	1105	727	85	85	727	36846	208.9	176.4	37.9	4	12	17	0.333333	2.94444	9.94314
10.9	89.8	1.3	7	7	11	1106	1106	728	86	86	728	34065	221.4	153.9	31.4	4	12	15	0.333333	2.89037	9.92079
10.9	89.8	1.3	7	7	11	1107	1107	729	87	87	729	27227	186.8	145.7	37.2	3	9	12	0.333333	2.63906	9.57533
10.9	89.8	1.3	7	7	11	1108	1108	730	88	88	730	20676	239.6	86.3	44.6	2	7	9	0.285714	2.3979	9.31479
10.9	89.8	1.3	7	7	11	1109	1109	731	89	89	731	12092	299.3	40.4	29.6	1	4	5	0.25	1.94591	8.93102
10.9	89.8	1.3	7	7	11	1110	1110	732	90	90	732	4114	5818.7	0.7	29.1	0	1	2	0	1.09861	7.76853
6.3	98.7	5.2	7	7	12	1201	1201	733	91	91	733	21732	7816	2.8	36	3	7	10	0.428571	2.83321	9.55343
6.3	98.7	5.2	7	7	12	1202	1202	734	92	92	734	10730	10240	1	34	1	4	5	0.25	2.19722	8.68474
6.3	98.7	5.2	7	7	12	1203	1203	735	93	93	735	15831	3554	4.5	37	2	5	7	0.4	2.48491	9.29044
6.3	98.7	5.2	7	7	12	1204	1204	736	94	94	736	9559	241	39.7	32	1	3	4	0.333333	2.07944	8.6183
6.3	98.7	5.2	7	7	12	1205	1205	737	95	95	737	16865	1629	10.4	39	2	6	8	0.333333	2.56495	9.2921
6.3	98.7	5.2	7	7	12	1206	1206	738	96	96	738	26183	13390	2	55	3	9	12	0.333333	2.99573	9.72764
6.3	98.7	5.2	7	7	12	1207	1207	739	97	97	739	15392	442	34.8	45	2	5	7	0.4	2.48491	9.16094
6.3	98.7	5.2	7	7	12	1208	1208	740	98	98	740	24939	372	67.1	39	3	8	11	0.375	2.94444	9.5973
6.3	98.7	5.2	7	7	12	1209	1209	741	99	99	741	20902	732	28.6	43	3	7	10	0.428571	2.77259	9.50792
6.3	98.7	5.2	7	7	12	1210	1210	742	100	100	742	19840	272	4.7	36	3	7	9	0.428571	2.70805	9.25884
4.9	90.9	1.5	7	7	13	1301	1301	743	101	101	743	24878	11299.5	2.2	30.8	11	8	11	1.375	2.89037	9.51694
4.9	90.9	1.5	7	7	13	1302	1302	744	102	102	744	24451	5856.3	4.2	39.7	11	8	11	1.375	2.89037	9.48296
4.9	90.9	1.5	7	7	13	1303	1303	745	103	103	745	22747	14668.9	1.6	46.8	10	8	10	1.25	2.83321	9.49039
4.9	90.9	1.5	7	7	13	1304	1304	746	104	104	746	17619	24893	0.7	22.2	8	6	8	1.33333	2.56495	9.26889
4.9	90.9	1.5	7	7	13	1305	1305	747	105	105	747	12488	14252.3	0.9	30.8	5	4	6	1.25	2.30259	8.78217
4.9	90.9	1.5	7	7	13	1306	1306	748	106	106	748	31813	5900.1	5.4	40.3	14	11	14	1.27273	3.13549	9.7305
4.9	90.9	1.5	7	7	13	1307	1307	749	107	107	749	9907	28589.9	0.3	52.1	4	3	5	1.33333	2.07944	8.73279
5	91.7	0.9	8	8	1	101	101	750	1	1	750	14518	2155.2	6.7	16.7	3	5	3	0.6	2.19722	9.10019
5	91.7	0.9	8	8	1	102	102	751	2	2	751	16399	1951.7	8.4	50.6	3	6	4	0.5	2.30259	9.20493
5	91.7	0.9	8	8	1	103	103	752	3	3	752	28362	32.5	872.7	36.5	6	10	6	0.6	2.83321	9.75441
5	91.7	0.9	8	8	1	104	104	753	4	4	753	5658	5123.3	1.1	36.9	1	2	1	0.5	1.38629	8.11462
5	91.7	0.9	8	8	1	105	105	754	5	5	754	15477	3809.1	4.1	29.6	3	5	3	0.6	2.30259	9.10409
5	91.7	0.9	8	8	1	106	106	755	6	6	755	10182	1713.1	5.9	43.2	2	3	2	0.666667	1.94591	8.7344
9.4	93.3	0.9	8	8	2	201	201	756	7	7	756	10093	13490.2	0.7	27.6	2	3	2	0.666667	0.693147	8.50896
9.4	93.3	0.9	8	8	2	202	202	757	8	8	757	11350	17752.5	0.6	43.6	2	4	3	0.5	0.693147	8.70599
9.4	93.3	0.9	8	8	2	203	203	758	9	9	758	13320	14521	0.9	41.1	2	5	3	0.4	0.693147	8.82923
9.4	93.3	0.9	8	8	2	204	204	759	10	10	759	8577	8424.76	1	33.7	2	3	2	0.666667	0	9.4374
9.4	93.3	0.9	8	8	2	205	205	760	11	11	760	44725	195.877	228.3	25.6	8	15	10	0.533333	1.09861	9.91036
9.4	93.3	0.9	8	8	2	206	206	761	12	12	761	26916	9133.61	2.9	31.8	5	9	6	0.555556	0.693147	8.37816
9.4	93.3	0.9	8	8	2	207	207	762	13	13	762	35828	18.8575	1899.9	26.8	7	12	8	0.583333	1.09861	9.61814
5.2	97.5	5.7	8	8	3	301	301	763	14	14	763	12122	50335	0.2	36.6	5	4	3	1.25	3.09104	8.73954
5.2	97.5	5.7	8	8	3	302	302	764	15	15	764	15308	41955	0.4	34.6	7	5	3	1.4	3.3322	9.02858
5.2	97.5	5.7	8	8	3	303	303	765	16	16	765	15557	5919	2.6	36.4	7	5	3	1.4	3.3322	8.19561
5.2	97.5	5.7	8	8	3	304	304	766	17	17	766	7288	288	25.3	31.6	3	2	2	1.5	2.63906	9.0027
5.2	97.5	5.7	8	8	3	305	305	767	18	18	767	18035	10954	1.6	38.4	8	6	4	1.33333	3.49651	9.17347
5.2	97.5	5.7	8	8	3	306	306	768	19	19	768	11197	326	34.4	30	5	4	2	1.25	3.04452	8.59156
6.6	91.8	1.5	8	8	4	401	401	769	20	20	769	10589	31744	0.3	43.3	2	4	2	0.5	1.38629	8.60941
6.6	91.8	1.5	8	8	4	402	402	770	21	21	770	16470	38397	0.4	33.9	3	6	4	0.5	1.60944	8.98607
6.6	91.8	1.5	8	8	4	403	403	771	22	22	771	7219	37999	0.2	30.1	1	2	2	0.5	1.09861	8.26178
6.6	91.8	1.5	8	8	4	404	404	772	23	23	772	19447	525	37	34.8	4	7	4	0.571429	1.79176	9.19289
6.6	91.8	1.5	8	8	4	405	405	773	24	24	773	13859	48225	0.3	28.2	3	5	3	0.6	1.60944	8.77586
6.6	91.8	1.5	8	8	4	406	406	774	25	25	774	9837	4623	2.1	24.5	2	3	2	0.666667	1.38629	8.33998
2.7	89	2.3	8	8	5	501	501	775	26	26	775	29799	8725.9	3.4	42.4	5	10	7	0.5	3.43399	9.89126
2.7	89	2.3	8	8	5	502	502	776	27	27	776	26983	6205.3	4.3	56.8	5	9	6	0.555556	3.3322	9.79244
2.7	89	2.3	8	8	5	503	503	777	28	28	777	15688	9175.4	1.7	53.8	3	5	3	0.6	2.83321	9.22906
2.7	89	2.3	8	8	5	504	504	778	29	29	778	20787	8234.5	2.5	30.1	4	7	5	0.571429	3.09104	9.54252
2.7	89	2.3	8	8	5	505	505	779	30	30	779	27690	5571.4	5	36.4	5	9	6	0.555556	3.3673	9.77509
2.7	89	2.3	8	8	5	506	506	780	31	31	780	20633	8119.7	2.5	44	4	7	5	0.571429	3.09104	9.47892
2.7	89	2.3	8	8	5	507	507	781	32	32	781	38281	593.8	64.5	55.3	7	13	9	0.538462	3.66356	10.1146
2.7	89	2.3	8	8	5	508	508	782	33	33	782	20953	2097.7	10	54.8	4	7	5	0.571429	3.09104	9.48577
2.7	89	2.3	8	8	5	509	509	783	34	34	783	22538	18.3	1229.9	71.1	4	8	5	0.5	3.17805	9.6065
24.4	75.1	1.1	8	8	6	601	601	784	35	35	784	45912	2	22956	40.1	2	16	10	0.125	2.19722	10.0618
24.4	75.1	1.1	8	8	6	602	602	785	36	36	785	24608	3	8202.7	37.9	1	8	5	0.125	1.60944	9.49912
24.4	75.1	1.1	8	8	6	603	603	786	37	37	786	18501	26	711.6	35.1	1	6	4	0.166667	1.38629	9.24677
24.4	75.1	1.1	8	8	6	604	604	787	38	38	787	43921	33	1330.9	24.5	2	15	10	0.133333	2.07944	10.073
24.4	75.1	1.1	8	8	6	605	605	788	39	39	788	15121	2	7560.5	32.1	1	5	3	0.2	1.38629	9.0336
24.4	75.1	1.1	8	8	6	606	606	789	40	40	789	50110	19	2637.4	37.3	2	17	11	0.117647	2.19722	10.1872
24.4	75.1	1.1	8	8	6	607	607	790	41	41	790	22712	19	1195.4	7.1	1	8	5	0.125	1.60944	9.01323
24.4	75.1	1.1	8	8	6	608	608	791	42	42	791	22254	167	133.3	20.9	1	8	5	0.125	1.60944	9.26823
24.4	75.1	1.1	8	8	6	609	609	792	43	43	792	53438	36485	1.5	15.1	2	18	12	0.111111	2.30259	10.1889
24.4	75.1	1.1	8	8	6	610	610	793	44	44	793	45564	209	218	40.7	2	15	10	0.133333	2.19722	9.97822
3.9	88.2	2.4	8	8	7	701	701	794	45	45	794	17696	23518	0.8	19.1	6	6	4	1	2.89037	9.4193
3.9	88.2	2.4	8	8	7	702	702	795	46	46	795	8441	17105	0.5	23.8	3	3	2	1	2.19722	8.34069
3.9	88.2	2.4	8	8	7	703	703	796	47	47	796	12566	21269	0.6	46.5	4	4	3	1	2.56495	8.82173
3.9	88.2	2.4	8	8	7	704	704	797	48	48	797	27272	25723	1.1	40.6	9	9	6	1	3.29584	9.77446
3.9	88.2	2.4	8	8	7	705	705	798	49	49	798	12447	7464	1.7	34.5	4	4	3	1	2.56495	8.70168
3.9	88.2	2.4	8	8	7	706	706	799	50	50	799	8434	20181	0.4	46.2	3	3	2	1	2.19722	8.53915
3.3	95.7	4.3	8	8	8	801	801	800	51	51	800	21089	1111	19	42.5	16	7	5	2.28571	2.94444	9.53358
3.3	95.7	4.3	8	8	8	802	802	801	52	52	801	25591	328	78.1	44.5	20	9	6	2.22222	3.13549	9.72937
3.3	95.7	4.3	8	8	8	803	803	802	53	53	802	24271	296	82.1	43.5	19	8	5	2.375	3.04452	9.61933
3.3	95.7	4.3	8	8	8	804	804	803	54	54	803	16229	1810	9	34.2	12	5	4	2.4	2.70805	9.34618
3.3	95.7	4.3	8	8	8	805	805	804	55	55	804	17468	170	102.6	47.3	13	6	4	2.16667	2.77259	9.33759
3.3	95.7	4.3	8	8	8	806	806	805	56	56	805	25698	4697	5.5	32.8	20	9	6	2.22222	3.13549	9.76514
3.3	95.7	4.3	8	8	8	807	807	806	57	57	806	7855	597	13.2	45.4	6	3	2	2	2.07944	8.63284
3.3	95.7	4.3	8	8	8	808	808	807	58	58	807	23954	618	38.7	46.6	18	8	5	2.25	3.04452	9.7133
3.3	95.7	4.3	8	8	8	809	809	808	59	59	808	22075	498	44.3	41.6	17	7	5	2.42857	2.99573	9.5819
3.3	95.7	4.3	8	8	8	810	810	809	60	60	809	28635	320	89.5	48.5	22	10	6	2.2	3.21888	9.82271
3.3	95.7	4.3	8	8	8	811	811	810	61	61	810	32581	261	124.9	42.2	25	11	7	2.27273	3.3322	10.022
4.1	87.3	5.2	8	8	9	901	901	811	62	62	811	12306	13028	0.9	47.3	1	4	3	0.25	1.38629	8.87961
4.1	87.3	5.2	8	8	9	902	902	812	63	63	812	20993	10959	1.9	40.3	2	7	5	0.285714	1.79176	9.35979
4.1	87.3	5.2	8	8	9	903	903	813	64	64	813	7611	5781.4	1.3	12.6	1	3	2	0.333333	1.09861	8.40849
4.1	87.3	5.2	8	8	9	904	904	814	65	65	814	7306	12282.6	0.6	35.7	1	2	2	0.5	1.09861	8.38822
4.1	87.3	5.2	8	8	9	905	905	815	66	66	815	6851	6435.4	1.1	35.7	1	2	2	0.5	1.09861	8.32506
4.1	87.3	5.2	8	8	9	906	906	816	67	67	816	10060	18999.9	0.5	28.7	1	3	2	0.333333	1.38629	8.63177
4.1	87.3	5.2	8	8	9	907	907	817	68	68	817	6106	17494.9	0.3	48.7	1	2	1	0.5	1.09861	8.18507
3.9	91.7	1.9	8	8	10	1001	1001	818	69	69	818	13410	352.9	38	36.8	1	5	3	0.2	1.38629	9.03813
3.9	91.7	1.9	8	8	10	1002	1002	819	70	70	819	11406	443.7	25.7	33.1	1	4	3	0.25	1.09861	8.80882
3.9	91.7	1.9	8	8	10	1003	1003	820	71	71	820	35101	6 43.3	54.6	44.7	3	12	8	0.25	2.07944	10.0404
3.9	91.7	1.9	8	8	10	1004	1004	821	72	72	821	19546	805.4	24.3	32.4	2	7	4	0.285714	1.60944	9.38832
3.9	91.7	1.9	8	8	10	1005	1005	822	73	73	822	17548	9890.2	1.8	36.8	2	6	4	0.333333	1.60944	9.23093
3.9	91.7	1.9	8	8	10	1006	1006	823	74	74	823	30609	655.9	46.7	47.2	3	10	7	0.3	1.94591	9.92886
3.9	91.7	1.9	8	8	10	1007	1007	824	75	75	824	13149	600.5	21.9	59	1	4	3	0.25	1.38629	9.03587
3.9	91.7	1.9	8	8	10	1008	1008	825	76	76	825	9093	276.8	32.8	42.3	1	3	2	0.333333	1.09861	8.58148
3.9	91.7	1.9	8	8	10	1009	1009	826	77	77	826	36934	4177.9	8.8	40.4	3	13	8	0.230769	2.19722	10.0571
3.9	91.7	1.9	8	8	10	1010	1010	827	78	78	827	14857	983.4	15.1	35.5	1	5	3	0.2	1.38629	9.11866
3.9	91.7	1.9	8	8	10	1011	1011	828	79	79	828	28018	5363.2	5.2	45.6	3	9	6	0.333333	1.94591	9.71583
3.9	91.7	1.9	8	8	10	1012	1012	829	80	80	829	13495	2357.8	5.7	47.8	1	5	3	0.2	1.38629	8.99653
10.9	89.8	1.3	8	8	11	1101	1101	830	81	81	830	19007	224.2	84.8	35.4	3	6	4	0.5	1.09861	9.39898
10.9	89.8	1.3	8	8	11	1102	1102	831	82	82	831	14801	425.4	34.8	47.2	3	5	3	0.6	1.09861	9.06068
10.9	89.8	1.3	8	8	11	1103	1103	832	83	83	832	3187	557.2	5.7	39.4	1	1	1	1	0	7.6034
10.9	89.8	1.3	8	8	11	1104	1104	833	84	84	833	4659	465.2	10	31.8	1	2	1	0.5	0.693147	7.89767
10.9	89.8	1.3	8	8	11	1105	1105	834	85	85	834	36846	208.9	176.4	37.9	6	12	8	0.5	1.60944	9.94314
10.9	89.8	1.3	8	8	11	1106	1106	835	86	86	835	34065	221.4	153.9	31.4	6	12	8	0.5	1.60944	9.92079
10.9	89.8	1.3	8	8	11	1107	1107	836	87	87	836	27227	186.8	145.7	37.2	5	9	6	0.555556	1.38629	9.57533
10.9	89.8	1.3	8	8	11	1108	1108	837	88	88	837	20676	239.6	86.3	44.6	4	7	5	0.571429	1.09861	9.31479
10.9	89.8	1.3	8	8	11	1109	1109	838	89	89	838	12092	299.3	40.4	29.6	2	4	3	0.5	0.693147	8.93102
10.9	89.8	1.3	8	8	11	1110	1110	839	90	90	839	4114	5818.7	0.7	29.1	1	1	1	1	0	7.76853
6.3	98.7	5.2	8	8	12	1201	1201	840	91	91	840	21732	7816	2.8	36	2	7	5	0.285714	1.38629	9.55343
6.3	98.7	5.2	8	8	12	1202	1202	841	92	92	841	10730	10240	1	34	1	4	2	0.25	0.693147	8.68474
6.3	98.7	5.2	8	8	12	1203	1203	842	93	93	842	15831	3554	4.5	37	2	5	4	0.4	1.09861	9.29044
6.3	98.7	5.2	8	8	12	1204	1204	843	94	94	843	9559	241	39.7	32	1	3	2	0.333333	0.693147	8.6183
6.3	98.7	5.2	8	8	12	1205	1205	844	95	95	844	16865	1629	10.4	39	2	6	4	0.333333	1.09861	9.2921
6.3	98.7	5.2	8	8	12	1206	1206	845	96	96	845	26183	13390	2	55	3	9	6	0.333333	1.38629	9.72764
6.3	98.7	5.2	8	8	12	1207	1207	846	97	97	846	15392	442	34.8	45	2	5	3	0.4	1.09861	9.16094
6.3	98.7	5.2	8	8	12	1208	1208	847	98	98	847	24939	372	67.1	39	3	8	6	0.375	1.38629	9.5973
6.3	98.7	5.2	8	8	12	1209	1209	848	99	99	848	20902	732	28.6	43	2	7	5	0.285714	1.38629	9.50792
6.3	98.7	5.2	8	8	12	1210	1210	849	100	100	849	19840	272	4.7	36	2	7	4	0.285714	1.38629	9.25884
4.9	90.9	1.5	8	8	13	1301	1301	850	101	101	850	24878	11299.5	2.2	30.8	4	8	6	0.5	2.48491	9.51694
4.9	90.9	1.5	8	8	13	1302	1302	851	102	102	851	24451	5856.3	4.2	39.7	4	8	5	0.5	2.48491	9.48296
4.9	90.9	1.5	8	8	13	1303	1303	852	103	103	852	22747	14668.9	1.6	46.8	3	8	5	0.375	2.3979	9.49039
4.9	90.9	1.5	8	8	13	1304	1304	853	104	104	853	17619	24893	0.7	22.2	3	6	4	0.5	2.19722	9.26889
4.9	90.9	1.5	8	8	13	1305	1305	854	105	105	854	12488	14252.3	0.9	30.8	2	4	3	0.5	1.79176	8.78217
4.9	90.9	1.5	8	8	13	1306	1306	855	106	106	855	31813	5900.1	5.4	40.3	5	11	7	0.454545	2.70805	9.7305
4.9	90.9	1.5	8	8	13	1307	1307	856	107	107	856	9907	28589.9	0.3	52.1	2	3	2	0.666667	1.60944	8.73279
5	91.7	0.9	9	9	1	101	101	857	1	1	857	14518	2155.2	6.7	16.7	4	5	9	0.8	1.38629	9.10019
5	91.7	0.9	9	9	1	102	102	858	2	2	858	16399	1951.7	8.4	50.6	4	6	10	0.666667	1.38629	9.20493
5	91.7	0.9	9	9	1	103	103	859	3	3	859	28362	32.5	872.7	36.5	7	10	18	0.7	1.94591	9.75441
5	91.7	0.9	9	9	1	104	104	860	4	4	860	5658	5123.3	1.1	36.9	1	2	4	0.5	0.693147	8.11462
5	91.7	0.9	9	9	1	105	105	861	5	5	861	15477	3809.1	4.1	29.6	4	5	10	0.8	1.38629	9.10409
5	91.7	0.9	9	9	1	106	106	862	6	6	862	10182	1713.1	5.9	43.2	3	3	6	1	1.09861	8.7344
9.4	93.3	0.9	9	9	2	201	201	863	7	7	863	10093	13490.2	0.7	27.6	4	3	6	1.33333	1.09861	8.50896
9.4	93.3	0.9	9	9	2	202	202	864	8	8	864	11350	17752.5	0.6	43.6	5	4	7	1.25	1.09861	8.70599
9.4	93.3	0.9	9	9	2	203	203	865	9	9	865	13320	14521	0.9	41.1	5	5	8	1	1.09861	8.82923
9.4	93.3	0.9	9	9	2	204	204	866	10	10	866	8577	8424.76	1	33.7	3	3	5	1	1.09861	9.4374
9.4	93.3	0.9	9	9	2	205	205	867	11	11	867	44725	195.877	228.3	25.6	18	15	29	1.2	2.19722	9.91036
9.4	93.3	0.9	9	9	2	206	206	868	12	12	868	26916	9133.61	2.9	31.8	11	9	17	1.22222	1.79176	8.37816
9.4	93.3	0.9	9	9	2	207	207	869	13	13	869	35828	18.8575	1899.9	26.8	14	12	23	1.16667	2.07944	9.61814
5.2	97.5	5.7	9	9	3	301	301	870	14	14	870	12122	50335	0.2	36.6	9	4	8	2.25	1.79176	8.73954
5.2	97.5	5.7	9	9	3	302	302	871	15	15	871	15308	41955	0.4	34.6	12	5	10	2.4	2.07944	9.02858
5.2	97.5	5.7	9	9	3	303	303	872	16	16	872	15557	5919	2.6	36.4	12	5	10	2.4	2.07944	8.19561
5.2	97.5	5.7	9	9	3	304	304	873	17	17	873	7288	288	25.3	31.6	5	2	5	2.5	1.38629	9.0027
5.2	97.5	5.7	9	9	3	305	305	874	18	18	874	18035	10954	1.6	38.4	14	6	11	2.33333	2.19722	9.17347
5.2	97.5	5.7	9	9	3	306	306	875	19	19	875	11197	326	34.4	30	8	4	7	2	1.79176	8.59156
6.6	91.8	1.5	9	9	4	401	401	876	20	20	876	10589	31744	0.3	43.3	2	4	7	0.5	1.09861	8.60941
6.6	91.8	1.5	9	9	4	402	402	877	21	21	877	16470	38397	0.4	33.9	4	6	10	0.666667	1.38629	8.98607
6.6	91.8	1.5	9	9	4	403	403	878	22	22	878	7219	37999	0.2	30.1	2	2	5	1	0.693147	8.26178
6.6	91.8	1.5	9	9	4	404	404	879	23	23	879	19447	525	37	34.8	5	7	12	0.714286	1.60944	9.19289
6.6	91.8	1.5	9	9	4	405	405	880	24	24	880	13859	48225	0.3	28.2	3	5	9	0.6	1.38629	8.77586
6.6	91.8	1.5	9	9	4	406	406	881	25	25	881	9837	4623	2.1	24.5	2	3	6	0.666667	1.09861	8.33998
2.7	89	2.3	9	9	5	501	501	882	26	26	882	29799	8725.9	3.4	42.4	59	10	19	5.9	1.79176	9.89126
2.7	89	2.3	9	9	5	502	502	883	27	27	883	26983	6205.3	4.3	56.8	54	9	17	6	1.79176	9.79244
2.7	89	2.3	9	9	5	503	503	884	28	28	884	15688	9175.4	1.7	53.8	31	5	10	6.2	1.38629	9.22906
2.7	89	2.3	9	9	5	504	504	885	29	29	885	20787	8234.5	2.5	30.1	41	7	13	5.85714	1.60944	9.54252
2.7	89	2.3	9	9	5	505	505	886	30	30	886	27690	5571.4	5	36.4	55	9	18	6.11111	1.79176	9.77509
2.7	89	2.3	9	9	5	506	506	887	31	31	887	20633	8119.7	2.5	44	41	7	13	5.85714	1.60944	9.47892
2.7	89	2.3	9	9	5	507	507	888	32	32	888	38281	593.8	64.5	55.3	76	13	24	5.84615	2.07944	10.1146
2.7	89	2.3	9	9	5	508	508	889	33	33	889	20953	2097.7	10	54.8	42	7	13	6	1.60944	9.48577
2.7	89	2.3	9	9	5	509	509	890	34	34	890	22538	18.3	1229.9	71.1	45	8	14	5.625	1.60944	9.6065
24.4	75.1	1.1	9	9	6	601	601	891	35	35	891	45912	2	22956	40.1	18	16	29	1.125	1.09861	10.0618
24.4	75.1	1.1	9	9	6	602	602	892	36	36	892	24608	3	8202.7	37.9	10	8	16	1.25	0.693147	9.49912
24.4	75.1	1.1	9	9	6	603	603	893	37	37	893	18501	26	711.6	35.1	7	6	12	1.16667	0.693147	9.24677
24.4	75.1	1.1	9	9	6	604	604	894	38	38	894	43921	33	1330.9	24.5	18	15	28	1.2	1.09861	10.073
24.4	75.1	1.1	9	9	6	605	605	895	39	39	895	15121	2	7560.5	32.1	6	5	10	1.2	0.693147	9.0336
24.4	75.1	1.1	9	9	6	606	606	896	40	40	896	50110	19	2637.4	37.3	20	17	32	1.17647	1.09861	10.1872
24.4	75.1	1.1	9	9	6	607	607	897	41	41	897	22712	19	1195.4	7.1	9	8	14	1.125	0.693147	9.01323
24.4	75.1	1.1	9	9	6	608	608	898	42	42	898	22254	167	133.3	20.9	9	8	14	1.125	0.693147	9.26823
24.4	75.1	1.1	9	9	6	609	609	899	43	43	899	53438	36485	1.5	15.1	21	18	34	1.16667	1.09861	10.1889
24.4	75.1	1.1	9	9	6	610	610	900	44	44	900	45564	209	218	40.7	18	15	29	1.2	1.09861	9.97822
3.9	88.2	2.4	9	9	7	701	701	901	45	45	901	17696	23518	0.8	19.1	8	6	11	1.33333	1.94591	9.4193
3.9	88.2	2.4	9	9	7	702	702	902	46	46	902	8441	17105	0.5	23.8	4	3	5	1.33333	1.38629	8.34069
3.9	88.2	2.4	9	9	7	703	703	903	47	47	903	12566	21269	0.6	46.5	6	4	8	1.5	1.60944	8.82173
3.9	88.2	2.4	9	9	7	704	704	904	48	48	904	27272	25723	1.1	40.6	13	9	17	1.44444	2.30259	9.77446
3.9	88.2	2.4	9	9	7	705	705	905	49	49	905	12447	7464	1.7	34.5	6	4	8	1.5	1.60944	8.70168
3.9	88.2	2.4	9	9	7	706	706	906	50	50	906	8434	20181	0.4	46.2	4	3	5	1.33333	1.38629	8.53915
3.3	95.7	4.3	9	9	8	801	801	907	51	51	907	21089	1111	19	42.5	23	7	13	3.28571	2.83321	9.53358
3.3	95.7	4.3	9	9	8	802	802	908	52	52	908	25591	328	78.1	44.5	27	9	16	3	3.04452	9.72937
3.3	95.7	4.3	9	9	8	803	803	909	53	53	909	24271	296	82.1	43.5	26	8	15	3.25	2.99573	9.61933
3.3	95.7	4.3	9	9	8	804	804	910	54	54	910	16229	1810	9	34.2	17	5	10	3.4	2.56495	9.34618
3.3	95.7	4.3	9	9	8	805	805	911	55	55	911	17468	170	102.6	47.3	19	6	11	3.16667	2.63906	9.33759
3.3	95.7	4.3	9	9	8	806	806	912	56	56	912	25698	4697	5.5	32.8	28	9	16	3.11111	3.04452	9.76514
3.3	95.7	4.3	9	9	8	807	807	913	57	57	913	7855	597	13.2	45.4	8	3	5	2.66667	1.94591	8.63284
3.3	95.7	4.3	9	9	8	808	808	914	58	58	914	23954	618	38.7	46.6	26	8	15	3.25	2.94444	9.7133
3.3	95.7	4.3	9	9	8	809	809	915	59	59	915	22075	498	44.3	41.6	24	7	14	3.42857	2.89037	9.5819
3.3	95.7	4.3	9	9	8	810	810	916	60	60	916	28635	320	89.5	48.5	31	10	18	3.1	3.13549	9.82271
3.3	95.7	4.3	9	9	8	811	811	917	61	61	917	32581	261	124.9	42.2	35	11	21	3.18182	3.2581	10.022
4.1	87.3	5.2	9	9	9	901	901	918	62	62	918	12306	13028	0.9	47.3	3	4	8	0.75	0.693147	8.87961
4.1	87.3	5.2	9	9	9	902	902	919	63	63	919	20993	10959	1.9	40.3	5	7	13	0.714286	1.09861	9.35979
4.1	87.3	5.2	9	9	9	903	903	920	64	64	920	7611	5781.4	1.3	12.6	2	3	5	0.666667	0.693147	8.40849
4.1	87.3	5.2	9	9	9	904	904	921	65	65	921	7306	12282.6	0.6	35.7	2	2	5	1	0.693147	8.38822
4.1	87.3	5.2	9	9	9	905	905	922	66	66	922	6851	6435.4	1.1	35.7	2	2	4	1	0.693147	8.32506
4.1	87.3	5.2	9	9	9	906	906	923	67	67	923	10060	18999.9	0.5	28.7	2	3	6	0.666667	0.693147	8.63177
4.1	87.3	5.2	9	9	9	907	907	924	68	68	924	6106	17494.9	0.3	48.7	1	2	4	0.5	0.693147	8.18507
3.9	91.7	1.9	9	9	10	1001	1001	925	69	69	925	13410	352.9	38	36.8	4	5	9	0.8	0.693147	9.03813
3.9	91.7	1.9	9	9	10	1002	1002	926	70	70	926	11406	443.7	25.7	33.1	4	4	7	1	0.693147	8.80882
3.9	91.7	1.9	9	9	10	1003	1003	927	71	71	927	35101	6 43.3	54.6	44.7	11	12	22	0.916667	1.38629	10.0404
3.9	91.7	1.9	9	9	10	1004	1004	928	72	72	928	19546	805.4	24.3	32.4	6	7	12	0.857143	1.09861	9.38832
3.9	91.7	1.9	9	9	10	1005	1005	929	73	73	929	17548	9890.2	1.8	36.8	6	6	11	1	1.09861	9.23093
3.9	91.7	1.9	9	9	10	1006	1006	930	74	74	930	30609	655.9	46.7	47.2	10	10	20	1	1.38629	9.92886
3.9	91.7	1.9	9	9	10	1007	1007	931	75	75	931	13149	600.5	21.9	59	4	4	8	1	0.693147	9.03587
3.9	91.7	1.9	9	9	10	1008	1008	932	76	76	932	9093	276.8	32.8	42.3	3	3	6	1	0.693147	8.58148
3.9	91.7	1.9	9	9	10	1009	1009	933	77	77	933	36934	4177.9	8.8	40.4	12	13	24	0.923077	1.38629	10.0571
3.9	91.7	1.9	9	9	10	1010	1010	934	78	78	934	14857	983.4	15.1	35.5	5	5	9	1	0.693147	9.11866
3.9	91.7	1.9	9	9	10	1011	1011	935	79	79	935	28018	5363.2	5.2	45.6	9	9	18	1	1.38629	9.71583
3.9	91.7	1.9	9	9	10	1012	1012	936	80	80	936	13495	2357.8	5.7	47.8	4	5	9	0.8	0.693147	8.99653
10.9	89.8	1.3	9	9	11	1101	1101	937	81	81	937	19007	224.2	84.8	35.4	5	6	12	0.833333	1.38629	9.39898
10.9	89.8	1.3	9	9	11	1102	1102	938	82	82	938	14801	425.4	34.8	47.2	4	5	9	0.8	1.38629	9.06068
10.9	89.8	1.3	9	9	11	1103	1103	939	83	83	939	3187	557.2	5.7	39.4	1	1	2	1	0.693147	7.6034
10.9	89.8	1.3	9	9	11	1104	1104	940	84	84	940	4659	465.2	10	31.8	1	2	3	0.5	0.693147	7.89767
10.9	89.8	1.3	9	9	11	1105	1105	941	85	85	941	36846	208.9	176.4	37.9	10	12	23	0.833333	1.94591	9.94314
10.9	89.8	1.3	9	9	11	1106	1106	942	86	86	942	34065	221.4	153.9	31.4	10	12	22	0.833333	1.94591	9.92079
10.9	89.8	1.3	9	9	11	1107	1107	943	87	87	943	27227	186.8	145.7	37.2	8	9	17	0.888889	1.79176	9.57533
10.9	89.8	1.3	9	9	11	1108	1108	944	88	88	944	20676	239.6	86.3	44.6	6	7	13	0.857143	1.60944	9.31479
10.9	89.8	1.3	9	9	11	1109	1109	945	89	89	945	12092	299.3	40.4	29.6	3	4	8	0.75	1.09861	8.93102
10.9	89.8	1.3	9	9	11	1110	1110	946	90	90	946	4114	5818.7	0.7	29.1	1	1	3	1	0.693147	7.76853
6.3	98.7	5.2	9	9	12	1201	1201	947	91	91	947	21732	7816	2.8	36	12	7	14	1.71429	1.09861	9.55343
6.3	98.7	5.2	9	9	12	1202	1202	948	92	92	948	10730	10240	1	34	6	4	7	1.5	0.693147	8.68474
6.3	98.7	5.2	9	9	12	1203	1203	949	93	93	949	15831	3554	4.5	37	8	5	10	1.6	1.09861	9.29044
6.3	98.7	5.2	9	9	12	1204	1204	950	94	94	950	9559	241	39.7	32	5	3	6	1.66667	0.693147	8.6183
6.3	98.7	5.2	9	9	12	1205	1205	951	95	95	951	16865	1629	10.4	39	9	6	11	1.5	1.09861	9.2921
6.3	98.7	5.2	9	9	12	1206	1206	952	96	96	952	26183	13390	2	55	14	9	17	1.55556	1.38629	9.72764
6.3	98.7	5.2	9	9	12	1207	1207	953	97	97	953	15392	442	34.8	45	8	5	10	1.6	1.09861	9.16094
6.3	98.7	5.2	9	9	12	1208	1208	954	98	98	954	24939	372	67.1	39	13	8	16	1.625	1.38629	9.5973
6.3	98.7	5.2	9	9	12	1209	1209	955	99	99	955	20902	732	28.6	43	11	7	13	1.57143	1.09861	9.50792
6.3	98.7	5.2	9	9	12	1210	1210	956	100	100	956	19840	272	4.7	36	11	7	13	1.57143	1.09861	9.25884
4.9	90.9	1.5	9	9	13	1301	1301	957	101	101	957	24878	11299.5	2.2	30.8	11	8	16	1.375	1.60944	9.51694
4.9	90.9	1.5	9	9	13	1302	1302	958	102	102	958	24451	5856.3	4.2	39.7	11	8	16	1.375	1.60944	9.48296
4.9	90.9	1.5	9	9	13	1303	1303	959	103	103	959	22747	14668.9	1.6	46.8	10	8	15	1.25	1.38629	9.49039
4.9	90.9	1.5	9	9	13	1304	1304	960	104	104	960	17619	24893	0.7	22.2	8	6	11	1.33333	1.38629	9.26889
4.9	90.9	1.5	9	9	13	1305	1305	961	105	105	961	12488	14252.3	0.9	30.8	5	4	8	1.25	1.09861	8.78217
4.9	90.9	1.5	9	9	13	1306	1306	962	106	106	962	31813	5900.1	5.4	40.3	14	11	20	1.27273	1.79176	9.7305
4.9	90.9	1.5	9	9	13	1307	1307	963	107	107	963	9907	28589.9	0.3	52.1	4	3	6	1.33333	1.09861	8.73279
5	91.7	0.9	10	10	1	101	101	964	1	1	964	14518	2155.2	6.7	16.7	11	5	15	2.2	1.60944	9.10019
5	91.7	0.9	10	10	1	102	102	965	2	2	965	16399	1951.7	8.4	50.6	12	6	16	2	1.60944	9.20493
5	91.7	0.9	10	10	1	103	103	966	3	3	966	28362	32.5	872.7	36.5	21	10	28	2.1	2.07944	9.75441
5	91.7	0.9	10	10	1	104	104	967	4	4	967	5658	5123.3	1.1	36.9	4	2	6	2	0.693147	8.11462
5	91.7	0.9	10	10	1	105	105	968	5	5	968	15477	3809.1	4.1	29.6	12	5	16	2.4	1.60944	9.10409
5	91.7	0.9	10	10	1	106	106	969	6	6	969	10182	1713.1	5.9	43.2	8	3	10	2.66667	1.38629	8.7344
9.4	93.3	0.9	10	10	2	201	201	970	7	7	970	10093	13490.2	0.7	27.6	4	3	10	1.33333	1.60944	8.50896
9.4	93.3	0.9	10	10	2	202	202	971	8	8	971	11350	17752.5	0.6	43.6	4	4	11	1	1.79176	8.70599
9.4	93.3	0.9	10	10	2	203	203	972	9	9	972	13320	14521	0.9	41.1	5	5	13	1	1.79176	8.82923
9.4	93.3	0.9	10	10	2	204	204	973	10	10	973	8577	8424.76	1	33.7	3	3	9	1	1.38629	9.4374
9.4	93.3	0.9	10	10	2	205	205	974	11	11	974	44725	195.877	228.3	25.6	17	15	45	1.13333	2.94444	9.91036
9.4	93.3	0.9	10	10	2	206	206	975	12	12	975	26916	9133.61	2.9	31.8	11	9	27	1.22222	2.48491	8.37816
9.4	93.3	0.9	10	10	2	207	207	976	13	13	976	35828	18.8575	1899.9	26.8	14	12	36	1.16667	2.70805	9.61814
5.2	97.5	5.7	10	10	3	301	301	977	14	14	977	12122	50335	0.2	36.6	31	4	12	7.75	2.30259	8.73954
5.2	97.5	5.7	10	10	3	302	302	978	15	15	978	15308	41955	0.4	34.6	39	5	15	7.8	2.56495	9.02858
5.2	97.5	5.7	10	10	3	303	303	979	16	16	979	15557	5919	2.6	36.4	40	5	16	8	2.56495	8.19561
5.2	97.5	5.7	10	10	3	304	304	980	17	17	980	7288	288	25.3	31.6	19	2	7	9.5	1.79176	9.0027
5.2	97.5	5.7	10	10	3	305	305	981	18	18	981	18035	10954	1.6	38.4	46	6	18	7.66667	2.70805	9.17347
5.2	97.5	5.7	10	10	3	306	306	982	19	19	982	11197	326	34.4	30	29	4	11	7.25	2.19722	8.59156
6.6	91.8	1.5	10	10	4	401	401	983	20	20	983	10589	31744	0.3	43.3	16	4	11	4	1.09861	8.60941
6.6	91.8	1.5	10	10	4	402	402	984	21	21	984	16470	38397	0.4	33.9	25	6	17	4.16667	1.60944	8.98607
6.6	91.8	1.5	10	10	4	403	403	985	22	22	985	7219	37999	0.2	30.1	11	2	7	5.5	1.09861	8.26178
6.6	91.8	1.5	10	10	4	404	404	986	23	23	986	19447	525	37	34.8	29	7	19	4.14286	1.79176	9.19289
6.6	91.8	1.5	10	10	4	405	405	987	24	24	987	13859	48225	0.3	28.2	21	5	14	4.2	1.38629	8.77586
6.6	91.8	1.5	10	10	4	406	406	988	25	25	988	9837	4623	2.1	24.5	15	3	10	5	1.09861	8.33998
2.7	89	2.3	10	10	5	501	501	989	26	26	989	29799	8725.9	3.4	42.4	27	10	30	2.7	4.09434	9.89126
2.7	89	2.3	10	10	5	502	502	990	27	27	990	26983	6205.3	4.3	56.8	24	9	27	2.66667	4.00733	9.79244
2.7	89	2.3	10	10	5	503	503	991	28	28	991	15688	9175.4	1.7	53.8	14	5	16	2.8	3.46574	9.22906
2.7	89	2.3	10	10	5	504	504	992	29	29	992	20787	8234.5	2.5	30.1	19	7	21	2.71429	3.73767	9.54252
2.7	89	2.3	10	10	5	505	505	993	30	30	993	27690	5571.4	5	36.4	25	9	28	2.77778	4.02535	9.77509
2.7	89	2.3	10	10	5	506	506	994	31	31	994	20633	8119.7	2.5	44	18	7	21	2.57143	3.73767	9.47892
2.7	89	2.3	10	10	5	507	507	995	32	32	995	38281	593.8	64.5	55.3	34	13	38	2.61538	4.34381	10.1146
2.7	89	2.3	10	10	5	508	508	996	33	33	996	20953	2097.7	10	54.8	19	7	21	2.71429	3.7612	9.48577
2.7	89	2.3	10	10	5	509	509	997	34	34	997	22538	18.3	1229.9	71.1	20	8	23	2.5	3.82864	9.6065
24.4	75.1	1.1	10	10	6	601	601	998	35	35	998	45912	2	22956	40.1	31	16	46	1.9375	2.94444	10.0618
24.4	75.1	1.1	10	10	6	602	602	999	36	36	999	24608	3	8202.7	37.9	17	8	25	2.125	2.3979	9.49912
24.4	75.1	1.1	10	10	6	603	603	1000	37	37	1000	18501	26	711.6	35.1	13	6	19	2.16667	2.07944	9.24677
24.4	75.1	1.1	10	10	6	604	604	1001	38	38	1001	43921	33	1330.9	24.5	30	15	44	2	2.94444	10.073
24.4	75.1	1.1	10	10	6	605	605	1002	39	39	1002	15121	2	7560.5	32.1	10	5	15	2	1.94591	9.0336
24.4	75.1	1.1	10	10	6	606	606	1003	40	40	1003	50110	19	2637.4	37.3	34	17	50	2	3.04452	10.1872
24.4	75.1	1.1	10	10	6	607	607	1004	41	41	1004	22712	19	1195.4	7.1	15	8	23	1.875	2.30259	9.01323
24.4	75.1	1.1	10	10	6	608	608	1005	42	42	1005	22254	167	133.3	20.9	15	8	22	1.875	2.30259	9.26823
24.4	75.1	1.1	10	10	6	609	609	1006	43	43	1006	53438	36485	1.5	15.1	36	18	54	2	3.09104	10.1889
24.4	75.1	1.1	10	10	6	610	610	1007	44	44	1007	45564	209	218	40.7	31	15	46	2.06667	2.94444	9.97822
3.9	88.2	2.4	10	10	7	701	701	1008	45	45	1008	17696	23518	0.8	19.1	28	6	18	4.66667	2.19722	9.4193
3.9	88.2	2.4	10	10	7	702	702	1009	46	46	1009	8441	17105	0.5	23.8	13	3	8	4.33333	1.60944	8.34069
3.9	88.2	2.4	10	10	7	703	703	1010	47	47	1010	12566	21269	0.6	46.5	20	4	13	5	1.94591	8.82173
3.9	88.2	2.4	10	10	7	704	704	1011	48	48	1011	27272	25723	1.1	40.6	43	9	27	4.77778	2.63906	9.77446
3.9	88.2	2.4	10	10	7	705	705	1012	49	49	1012	12447	7464	1.7	34.5	19	4	12	4.75	1.94591	8.70168
3.9	88.2	2.4	10	10	7	706	706	1013	50	50	1013	8434	20181	0.4	46.2	13	3	8	4.33333	1.60944	8.53915
3.3	95.7	4.3	10	10	8	801	801	1014	51	51	1014	21089	1111	19	42.5	42	7	21	6	3.17805	9.53358
3.3	95.7	4.3	10	10	8	802	802	1015	52	52	1015	25591	328	78.1	44.5	50	9	26	5.55556	3.3322	9.72937
3.3	95.7	4.3	10	10	8	803	803	1016	53	53	1016	24271	296	82.1	43.5	48	8	24	6	3.29584	9.61933
3.3	95.7	4.3	10	10	8	804	804	1017	54	54	1017	16229	1810	9	34.2	32	5	16	6.4	2.89037	9.34618
3.3	95.7	4.3	10	10	8	805	805	1018	55	55	1018	17468	170	102.6	47.3	34	6	18	5.66667	2.99573	9.33759
3.3	95.7	4.3	10	10	8	806	806	1019	56	56	1019	25698	4697	5.5	32.8	51	9	26	5.66667	3.3673	9.76514
3.3	95.7	4.3	10	10	8	807	807	1020	57	57	1020	7855	597	13.2	45.4	15	3	8	5	2.19722	8.63284
3.3	95.7	4.3	10	10	8	808	808	1021	58	58	1021	23954	618	38.7	46.6	47	8	24	5.875	3.29584	9.7133
3.3	95.7	4.3	10	10	8	809	809	1022	59	59	1022	22075	498	44.3	41.6	44	7	22	6.28571	3.21888	9.5819
3.3	95.7	4.3	10	10	8	810	810	1023	60	60	1023	28635	320	89.5	48.5	56	10	29	5.6	3.46574	9.82271
3.3	95.7	4.3	10	10	8	811	811	1024	61	61	1024	32581	261	124.9	42.2	64	11	33	5.81818	3.58352	10.022
4.1	87.3	5.2	10	10	9	901	901	1025	62	62	1025	12306	13028	0.9	47.3	7	4	12	1.75	1.38629	8.87961
4.1	87.3	5.2	10	10	9	902	902	1026	63	63	1026	20993	10959	1.9	40.3	12	7	21	1.71429	1.79176	9.35979
4.1	87.3	5.2	10	10	9	903	903	1027	64	64	1027	7611	5781.4	1.3	12.6	4	3	8	1.33333	1.09861	8.40849
4.1	87.3	5.2	10	10	9	904	904	1028	65	65	1028	7306	12282.6	0.6	35.7	4	2	7	2	1.09861	8.38822
4.1	87.3	5.2	10	10	9	905	905	1029	66	66	1029	6851	6435.4	1.1	35.7	4	2	7	2	1.09861	8.32506
4.1	87.3	5.2	10	10	9	906	906	1030	67	67	1030	10060	18999.9	0.5	28.7	6	3	10	2	1.09861	8.63177
4.1	87.3	5.2	10	10	9	907	907	1031	68	68	1031	6106	17494.9	0.3	48.7	4	2	6	2	0.693147	8.18507
3.9	91.7	1.9	10	10	10	1001	1001	1032	69	69	1032	13410	352.9	38	36.8	7	5	13	1.4	1.60944	9.03813
3.9	91.7	1.9	10	10	10	1002	1002	1033	70	70	1033	11406	443.7	25.7	33.1	6	4	11	1.5	1.60944	8.80882
3.9	91.7	1.9	10	10	10	1003	1003	1034	71	71	1034	35101	6 43.3	54.6	44.7	18	12	35	1.5	2.48491	10.0404
3.9	91.7	1.9	10	10	10	1004	1004	1035	72	72	1035	19546	805.4	24.3	32.4	10	7	20	1.42857	1.94591	9.38832
3.9	91.7	1.9	10	10	10	1005	1005	1036	73	73	1036	17548	9890.2	1.8	36.8	9	6	18	1.5	1.94591	9.23093
3.9	91.7	1.9	10	10	10	1006	1006	1037	74	74	1037	30609	655.9	46.7	47.2	16	10	31	1.6	2.3979	9.92886
3.9	91.7	1.9	10	10	10	1007	1007	1038	75	75	1038	13149	600.5	21.9	59	7	4	13	1.75	1.60944	9.03587
3.9	91.7	1.9	10	10	10	1008	1008	1039	76	76	1039	9093	276.8	32.8	42.3	5	3	9	1.66667	1.38629	8.58148
3.9	91.7	1.9	10	10	10	1009	1009	1040	77	77	1040	36934	4177.9	8.8	40.4	19	13	37	1.46154	2.56495	10.0571
3.9	91.7	1.9	10	10	10	1010	1010	1041	78	78	1041	14857	983.4	15.1	35.5	8	5	15	1.6	1.79176	9.11866
3.9	91.7	1.9	10	10	10	1011	1011	1042	79	79	1042	28018	5363.2	5.2	45.6	15	9	28	1.66667	2.30259	9.71583
3.9	91.7	1.9	10	10	10	1012	1012	1043	80	80	1043	13495	2357.8	5.7	47.8	7	5	14	1.4	1.60944	8.99653
10.9	89.8	1.3	10	10	11	1101	1101	1044	81	81	1044	19007	224.2	84.8	35.4	20	6	19	3.33333	1.79176	9.39898
10.9	89.8	1.3	10	10	11	1102	1102	1045	82	82	1045	14801	425.4	34.8	47.2	16	5	15	3.2	1.60944	9.06068
10.9	89.8	1.3	10	10	11	1103	1103	1046	83	83	1046	3187	557.2	5.7	39.4	3	1	3	3	0.693147	7.6034
10.9	89.8	1.3	10	10	11	1104	1104	1047	84	84	1047	4659	465.2	10	31.8	5	2	5	2.5	0.693147	7.89767
10.9	89.8	1.3	10	10	11	1105	1105	1048	85	85	1048	36846	208.9	176.4	37.9	40	12	37	3.33333	2.3979	9.94314
10.9	89.8	1.3	10	10	11	1106	1106	1049	86	86	1049	34065	221.4	153.9	31.4	37	12	34	3.08333	2.3979	9.92079
10.9	89.8	1.3	10	10	11	1107	1107	1050	87	87	1050	27227	186.8	145.7	37.2	29	9	27	3.22222	2.19722	9.57533
10.9	89.8	1.3	10	10	11	1108	1108	1051	88	88	1051	20676	239.6	86.3	44.6	22	7	21	3.14286	1.94591	9.31479
10.9	89.8	1.3	10	10	11	1109	1109	1052	89	89	1052	12092	299.3	40.4	29.6	13	4	12	3.25	1.38629	8.93102
10.9	89.8	1.3	10	10	11	1110	1110	1053	90	90	1053	4114	5818.7	0.7	29.1	4	1	4	4	0.693147	7.76853
6.3	98.7	5.2	10	10	12	1201	1201	1054	91	91	1054	21732	7816	2.8	36	5	7	22	0.714286	2.56495	9.55343
6.3	98.7	5.2	10	10	12	1202	1202	1055	92	92	1055	10730	10240	1	34	3	4	11	0.75	1.94591	8.68474
6.3	98.7	5.2	10	10	12	1203	1203	1056	93	93	1056	15831	3554	4.5	37	4	5	16	0.8	2.19722	9.29044
6.3	98.7	5.2	10	10	12	1204	1204	1057	94	94	1057	9559	241	39.7	32	2	3	10	0.666667	1.79176	8.6183
6.3	98.7	5.2	10	10	12	1205	1205	1058	95	95	1058	16865	1629	10.4	39	4	6	17	0.666667	2.30259	9.2921
6.3	98.7	5.2	10	10	12	1206	1206	1059	96	96	1059	26183	13390	2	55	7	9	26	0.777778	2.70805	9.72764
6.3	98.7	5.2	10	10	12	1207	1207	1060	97	97	1060	15392	442	34.8	45	4	5	15	0.8	2.19722	9.16094
6.3	98.7	5.2	10	10	12	1208	1208	1061	98	98	1061	24939	372	67.1	39	6	8	25	0.75	2.63906	9.5973
6.3	98.7	5.2	10	10	12	1209	1209	1062	99	99	1062	20902	732	28.6	43	5	7	21	0.714286	2.48491	9.50792
6.3	98.7	5.2	10	10	12	1210	1210	1063	100	100	1063	19840	272	4.7	36	5	7	20	0.714286	2.48491	9.25884
4.9	90.9	1.5	10	10	13	1301	1301	1064	101	101	1064	24878	11299.5	2.2	30.8	37	8	25	4.625	2.48491	9.51694
4.9	90.9	1.5	10	10	13	1302	1302	1065	102	102	1065	24451	5856.3	4.2	39.7	37	8	25	4.625	2.48491	9.48296
4.9	90.9	1.5	10	10	13	1303	1303	1066	103	103	1066	22747	14668.9	1.6	46.8	34	8	23	4.25	2.3979	9.49039
4.9	90.9	1.5	10	10	13	1304	1304	1067	104	104	1067	17619	24893	0.7	22.2	26	6	18	4.33333	2.19722	9.26889
4.9	90.9	1.5	10	10	13	1305	1305	1068	105	105	1068	12488	14252.3	0.9	30.8	19	4	13	4.75	1.79176	8.78217
4.9	90.9	1.5	10	10	13	1306	1306	1069	106	106	1069	31813	5900.1	5.4	40.3	48	11	32	4.36364	2.70805	9.7305
4.9	90.9	1.5	10	10	13	1307	1307	1070	107	107	1070	9907	28589.9	0.3	52.1	15	3	10	5	1.60944	8.73279
