# Supplementary material for: Modelling spatio-temporal patterns of disease for spatially misaligned data: An application on measles incidence data in Namibia from 2005-2014
Source: PLoS One. 2018 Aug 13;13(8):e0201700. doi: 10.1371/journal.pone.0201700 (PMC6089436; doi:10.1371/journal.pone.0201700)
Supplement: S1 Source Code — (TXT) [file pone.0201700.s002.txt]

S1 Source Code: R-codes used to fit Spatio-Temporal models to Measles incidence in Namibia 2005-2014

#Load the package for building the map and import the shapefile
library(splines)
library(sp)
library(maptools)
library(spdep)
library(INLA)
library(foreign)
library(shapefiles)
library(BayesX)
library(lattice)
dat<-read.csv("F:\\Article\\namSW1.csv")


g="F:\\Article\\graph.dat.txt"

data<-read.csv("F:\\Article\\Measles-constituencies-spatio-tempo.csv")
data

data<-data.frame(data)
E=data$E

#-----------------------------------------------------------------------------------------------
#Poisson models
#----------------------------------------------------------------------------------------------
#1.model without covariates
#We now prepare the Besag model and run INLA
formula0 <- case ~ 1+ f(ID2,model="besag",graph=g)
besag.model1 <- inla(formula0,family="poisson",data=data,E=Ee,control.compute=list(dic=TRUE,cpo=TRUE))
LCPO<-sum(log(besag.model1$cpo$cpo))

#We now prepare the CAR model and run INLA
formula1 <- case ~ 1+ f(ID2,model="bym",graph=g)
CAR.model1 <- inla(formula1,family="poisson",data=data,E=Ee,control.compute=list(dic=TRUE,cpo=TRUE))
LCPO<-sum(log(CAR.model1$cpo$cpo))

#We now prepare the IID model and run INLA
formula2 <- case ~ 1+ f(ID2,model="iid")
IID.model1<- inla(formula2,family="poisson",data=data,E=Ee,control.compute=list(dic=TRUE,cpo=TRUE))
LCPO<-sum(log(IID.model1$cpo$cpo))

#2.Parametric models alpha + csii + (deltai + beta)*year, with covariates

formula7 <- case ~- 1+Malnou+Edu+LPrevCase+LFUnEmployR+LST+Vacc+f(ID2,model="iid",graph=g)+f(ID1,Year.ID1,model="rw1")
IID.parametric.model1 <- inla(formula7,family="poisson",data=data,E=Ee,control.compute=list(dic=TRUE,cpo=TRUE))
LCPO<-sum(log(IID.parametric.model1$cpo$cpo))

formula7bym <- case ~ -1+Malnou+Edu+LPrevCase+LFUnEmployR+LST+Vacc+f(ID2,model="bym",graph=g)+f(ID1,Year.ID1,model="rw1")
bym.parametric.model1 <- inla(formula7bym,family="poisson",data=data,E=Ee,control.compute=list(dic=TRUE,cpo=TRUE))
LCPO<-sum(log(bym.parametric.model1$cpo$cpo))

formula8 <- case ~-1+Malnou+Edu+LPrevCase+LFUnEmployR+LST+Vacc+f(ID2,model="besag",graph=g)+f(ID1,Year.ID1,model="rw1")
Besag.parametric.model3 <- inla(formula8,family="poisson",data=data,E=Ee,control.compute=list(dic=TRUE,cpo=TRUE))
LCPO<-sum(log(Besag.parametric.model3$cpo$cpo))


#Non Parametric model alpha + csii + gammaj + phij #No space time interaction yet!
#csii and are modelled through BYM
#gammaj are modelled as RW1 and rw2
#phij are modelled as exchangeable

formula9 <- case ~ 1+Edu+LPrevCase+LFUnEmployR+LST+Vacc+Malnou+f(ID2,model="bym",graph=g)+f(Year.ID1,model="rw1")+f(Year.ID2,model="iid")
BYM.nonparametric.model1 <- inla(formula9,family="poisson",data=data,E=Ee,control.compute=list(dic=TRUE,cpo=TRUE))
LCPO<-sum(log(BYM.nonparametric.model1$cpo$cpo))

formula9.b <- case ~1+Edu+LPrevCase+LFUnEmployR+LST+Vacc+Malnou+f(ID2,model="besag",graph=g)+f(Year.ID1,model="rw1")+f(Year.ID2,model="iid")
Besag.nonparametric.model1 <- inla(formula9.b,family="poisson",data=data,E=Ee,control.compute=list(dic=TRUE,cpo=TRUE))
LCPO<-sum(log(Besag.nonparametric.model1$cpo$cpo))

#Non Parametric model alpha + csii + gammaj + phij + deltaij, now with time space interaction
#csii are modelled through BYM
#gammaj are modelled as RW1
#phij are modelled as exchangeable
#Interaction (deltaij) is modelled as exchangeable


#Plot the marginal
marginal<-lapply(BYM.IID.nonparametric.model2$marginals.lincomb.derived, function(X){
  marg <- inla.tmarginal(function(x) exp(x), X)
  inla.emarginal(marg)})
marginal<-unlist(marginal)
marginal<-round(marginal,4)
write.csv(marginal,file="G:\\Article\\marginal_temporal.csv")
marginal_temporal<-read.csv("G:\\Article\\marginal_temporal.csv")

marginal_temporalmodified<-read.csv("F:\\Article\\marginal_temporalmodified.csv")
boxplot(marginal_temporalmodified$Effect ~ marginal_temporalmodified$Year,xlab="Year",ylab="Temporal effect")
abline(h=1,lty=2)#Add a horizontal line throuh y=1


#2.now to the best model we add covariates

# This model seems to be the best one as all variables (with Type I interaction)
formula10cov <- case ~-1+Malnou+Edu+LPrevCase+LFUnEmployR+LST+Vacc+f(ID2,model="bym",graph=g)+f(Year.ID1,model="rw1")+f(Year.ID2,model="iid")+f(constituency.year.ID,model="iid")

BYM.IID.nonparametric.model2cov1 <- inla(formula10cov,family="poisson",data=data,control.compute=list(dic=TRUE,cpo=TRUE))

LCPO<-sum(log(BYM.IID.nonparametric.model2cov1$cpo$cpo))

formula10covBesag <- case ~-1+Malnou+Edu+LPrevCase+LFUnEmployR+LST+Vacc+f(ID2,model="besag",graph=g)+f(Year.ID1,model="rw1")+f(Year.ID2,model="iid")+f(constituency.year.ID,model="iid")

Besag.IID.nonparametric.model2cov1 <- inla(formula10covBesag,family="poisson",data=data,control.compute=list(dic=TRUE,cpo=TRUE))
LCPO<-sum(log(Besag.IID.nonparametric.model2cov1$cpo$cpo))


# the above model but now with Type II interaction 

formula10covInterII <- case ~-1+Edu+LPrevCase+LST+Vacc+f(ID2,model="bym",graph=g)+LFUnEmployR+Malnou+f(Year.ID1,model="rw1")+f(Year.ID2,model="iid")+f(Constituency.ID.int
,model="iid",group=Year.ID.int,control.group=list(model="rw1"))

BYM.IID.nonparametric.model2covInterII <- inla(formula10covInterII,family="poisson",data=data,control.compute=list(dic=TRUE,cpo=TRUE))
#-------

#Including error model(mec) 
Malnou1=data$Malnou+runif(1070,min=0.0000001, max=0.0000002)
LFUnEmployR1=data$LFUnEmployR+runif(1070,min=0.0000001, max=0.0000002)
MEdu1=data$Edu+runif(1070,min=0.0000001, max=0.0000002)
LST1=data$LST+runif(1070,min=0.0000001, max=0.0000002)
Vacc2=data$Vacc+runif(1070,min=0.0000001, max=0.0000002)
data<-data.frame(data,Malnou1,LFUnEmployR1,MEdu1,LST1,Vacc2)
prior.beta = c(0, 0.0001)
prior.prec.u = c(1, 0.0005)
prior.prec.x = c(1, 0.0005)
prior.prec.y = c(1, 0.0005)
prec.u = 1
prec.x=1


formula10covbE <- case ~-1+Edu+LPrevCase+LFUnEmployR+LST+Vacc+f(ID2,model="besag",graph=g)+f(Year.ID1,model="rw1")+f(Year.ID2,model="iid")+f(constituency.year.ID,model="iid")+f(Malnou1, model="mec",values=Malnou1,hyper = list(beta = list(prior = "gaussian",
param = prior.beta,
fixed = FALSE
),
prec.u = list(
prior = "loggamma",
param = prior.prec.u,
initial = log(prec.u),
fixed = FALSE
),
prec.x = list(
prior = "loggamma",
param = prior.prec.x,
initial = log(prec.x),
fixed = FALSE
),
mean.x = list(
prior = "gaussian",
initial = 0,
fixed=TRUE
)
))

Besag.nonparametric.model2covbE <- inla(formula10covbE,family="poisson",data=data,control.compute=list(dic=TRUE,cpo=TRUE))


formula10covbE1 <- case ~-1+Malnou+LPrevCase+LFUnEmployR+LST+Vacc+f(ID2,model="besag",graph=g)+f(Year.ID1,model="rw1")+f(Year.ID2,model="iid")+f(constituency.year.ID,model="iid")+f(MEdu1, model="mec",values=MEdu1,hyper = list(beta = list(prior = "gaussian",
param = prior.beta,
fixed = FALSE
),
prec.u = list(
prior = "loggamma",
param = prior.prec.u,
initial = log(prec.u),
fixed = FALSE
),
prec.x = list(
prior = "loggamma",
param = prior.prec.x,
initial = log(prec.x),
fixed = FALSE
),
mean.x = list(
prior = "gaussian",
initial = 0,
fixed=TRUE
)
))

Besag.nonparametric.model2covbE1 <- inla(formula10covbE1,family="poisson",data=data,control.compute=list(dic=TRUE,cpo=TRUE))


formula10covbE2 <- case ~-1+Malnou+Edu+LPrevCase+LST+Vacc+f(ID2,model="besag",graph=g)+f(Year.ID1,model="rw1")+f(Year.ID2,model="iid")+f(constituency.year.ID,model="iid")+f(LFUnEmployR1, model="mec",values=LFUnEmployR1,hyper = list(beta = list(prior = "gaussian",
param = prior.beta,
fixed = FALSE
),
prec.u = list(
prior = "loggamma",
param = prior.prec.u,
initial = log(prec.u),
fixed = FALSE
),
prec.x = list(
prior = "loggamma",
param = prior.prec.x,
initial = log(prec.x),
fixed = FALSE
),
mean.x = list(
prior = "gaussian",
initial = 0,
fixed=TRUE
)
))

Besag.nonparametric.model2covbE2 <- inla(formula10covbE2,family="poisson",data=data,control.compute=list(dic=TRUE,cpo=TRUE))


formula10covbE3 <- case ~-1+Malnou+Edu+LFUnEmployR+LPrevCase+Vacc+f(ID2,model="besag",graph=g)+f(Year.ID1,model="rw1")+f(Year.ID2,model="iid")+f(constituency.year.ID,model="iid")+f(LST1, model="mec",values=LST1,hyper = list(beta = list(prior = "gaussian",
param = prior.beta,
fixed = FALSE
),
prec.u = list(
prior = "loggamma",
param = prior.prec.u,
initial = log(prec.u),
fixed = FALSE
),
prec.x = list(
prior = "loggamma",
param = prior.prec.x,
initial = log(prec.x),
fixed = FALSE
),
mean.x = list(
prior = "gaussian",
initial = 0,
fixed=TRUE
)
))

Besag.nonparametric.model2covbE3 <- inla(formula10covbE3,family="poisson",data=data,control.compute=list(dic=TRUE,cpo=TRUE))

formula10covbE4 <- case ~-1+Malnou+Edu+LFUnEmployR+LPrevCase+LST+f(ID2,model="besag",graph=g)+f(Year.ID1,model="rw1")+f(Year.ID2,model="iid")+f(constituency.year.ID,model="iid")+f(Vacc2, model="mec",values=Vacc2,hyper = list(beta = list(prior = "gaussian",
param = prior.beta,
fixed = FALSE
),
prec.u = list(
prior = "loggamma",
param = prior.prec.u,
initial = log(prec.u),
fixed = FALSE
),
prec.x = list(
prior = "loggamma",
param = prior.prec.x,
initial = log(prec.x),
fixed = FALSE
),
mean.x = list(
prior = "gaussian",
initial = 0,
fixed=TRUE
)
))

Besag.nonparametric.model2covbE4 <- inla(formula10covbE4,family="poisson",data=data,control.compute=list(dic=TRUE,cpo=TRUE))


Besag.nonparametric.model2covbE4 <- inla(formula10covbE3,family="poisson",data=data,control.compute=list(dic=TRUE,cpo=TRUE))

formula10covbE5 <- case ~-1+Edu+LPrevCase+LST+Vacc+f(ID2,model="besag",graph=g)+f(Year.ID1,model="rw1")+f(Year.ID2,model="iid")+f(constituency.year.ID,model="iid")+f(Malnou1, model="mec",values=Malnou1,hyper = list(beta = list(prior = "gaussian",
param = prior.beta,
fixed = FALSE
),
prec.u = list(
prior = "loggamma",
param = prior.prec.u,
initial = log(prec.u),
fixed = FALSE
),
prec.x = list(
prior = "loggamma",
param = prior.prec.x,
initial = log(prec.x),
fixed = FALSE
),
mean.x = list(
prior = "gaussian",
initial = 0,
fixed=TRUE
)
))
+f(LFUnEmployR1, model="mec",values=LFUnEmployR1,hyper = list(beta = list(prior = "gaussian",
param = prior.beta,
fixed = FALSE
),
prec.u = list(
prior = "loggamma",
param = prior.prec.u,
initial = log(prec.u),
fixed = FALSE
),
prec.x = list(
prior = "loggamma",
param = prior.prec.x,
initial = log(prec.x),
fixed = FALSE
),
mean.x = list(
prior = "gaussian",
initial = 0,
fixed=TRUE
)
))

Besag.nonparametric.model2covbE5 <- inla(formula10covbE4,family="poisson",data=data,control.compute=list(dic=TRUE,cpo=TRUE))

#This model has emerged to be the best BYM model with Type I interaction
formula10covbE6 <- case ~-1+Edu+LPrevCase+LST+Vacc+f(ID2,model="bym",graph=g)+f(Year.ID1,model="rw1")+f(Year.ID2,model="iid")+f(constituency.year.ID,model="iid")+
f(Malnou1, model="mec",values=Malnou1,hyper = list(beta = list(prior = "gaussian",
param = prior.beta,
fixed = FALSE
),
prec.u = list(
prior = "loggamma",
param = prior.prec.u,
initial6= log(prec.u),
fixed = FALSE
),
prec.x = list(
prior = "loggamma",
param = prior.prec.x,
initial = log(prec.x),
fixed = FALSE
),
mean.x = list(
prior = "gaussian",
initial = 0,
fixed=TRUE
)
)
)+f(LFUnEmployR1, model="mec",values=LFUnEmployR1,hyper = list(beta = list(prior = "gaussian",
param = prior.beta,
fixed = FALSE
),
prec.u = list(
prior = "loggamma",
param = prior.prec.u,
initial = log(prec.u),
fixed = FALSE
),
prec.x = list(
prior = "loggamma",
param = prior.prec.x,
initial = log(prec.x),
fixed = FALSE
),
mean.x = list(
prior = "gaussian",
initial = 0,
fixed=TRUE
)
)
)


Besag.nonparametric.model2covbE6 <- inla(formula10covbE6,family="poisson",data=data,control.compute=list(dic=TRUE,cpo=TRUE))
LCPO<-sum(log(Besag.nonparametric.model2covbE6$cpo$cpo))

# Model checking (predictive behaviour)
hist(Besag.nonparametric.model2covbE6$cpo$pit,main="",xlab="Probability intregral transform (PIT)")
predicted.p.value<-c()
n<-length(data[,1])
for (i in 1:n){
predicted.p.value[i]<-inla.pmarginal(q=data$case[i], marginal=Besag.nonparametric.model2covbE6$marginals.fitted.values[[i]])
}
# Scatter plots of posterior means versus observed
plot(data$case,Besag.nonparametric.model2covbE6$summary.fitted.values$mean, xlab="Observed values", ylab="Posterior mean for presdictive distributions")

#Histogram of posterior p-value
hist(predicted.p.value,main="", xlab= "Posterior predictive p-value")

# previous model with no LST variable

formula10covbE <- case ~+1+Edu+LPrevCase+Vacc+f(ID2,model="bym",graph=g)+f(Year.ID1,model="rw1")+f(Year.ID2,model="iid")+f(constituency.year.ID,model="iid")+
f(Malnou1, model="mec",values=Malnou1,hyper = list(beta = list(prior = "gaussian",
param = prior.beta,
fixed = FALSE
),
prec.u = list(
prior = "loggamma",
param = prior.prec.u,
initial6= log(prec.u),
fixed = FALSE
),
prec.x = list(
prior = "loggamma",
param = prior.prec.x,
initial = log(prec.x),
fixed = FALSE
),
mean.x = list(
prior = "gaussian",
initial = 0,
fixed=TRUE
)
)
)+f(LFUnEmployR1, model="mec",values=LFUnEmployR1,hyper = list(beta = list(prior = "gaussian",
param = prior.beta,
fixed = FALSE
),
prec.u = list(
prior = "loggamma",
param = prior.prec.u,
initial = log(prec.u),
fixed = FALSE
),
prec.x = list(
prior = "loggamma",
param = prior.prec.x,
initial = log(prec.x),
fixed = FALSE
),
mean.x = list(
prior = "gaussian",
initial = 0,
fixed=TRUE
)
)
)


Besag.nonparametric.model2covbE <- inla(formula10covbE,family="poisson",data=data,control.compute=list(dic=TRUE,cpo=TRUE))

# previous model with no LPrevCaseT variable

formula10covbE1 <- case ~+1+Edu+LST+Vacc+f(ID2,model="bym",graph=g)+f(Year.ID1,model="rw1")+f(Year.ID2,model="iid")+f(constituency.year.ID,model="iid")+
f(Malnou1, model="mec",values=Malnou1,hyper = list(beta = list(prior = "gaussian",
param = prior.beta,
fixed = FALSE
),
prec.u = list(
prior = "loggamma",
param = prior.prec.u,
initial6= log(prec.u),
fixed = FALSE
),
prec.x = list(
prior = "loggamma",
param = prior.prec.x,
initial = log(prec.x),
fixed = FALSE
),
mean.x = list(
prior = "gaussian",
initial = 0,
fixed=TRUE
)
)
)+f(LFUnEmployR1, model="mec",values=LFUnEmployR1,hyper = list(beta = list(prior = "gaussian",
param = prior.beta,
fixed = FALSE
),
prec.u = list(
prior = "loggamma",
param = prior.prec.u,
initial = log(prec.u),
fixed = FALSE
),
prec.x = list(
prior = "loggamma",
param = prior.prec.x,
initial = log(prec.x),
fixed = FALSE
),
mean.x = list(
prior = "gaussian",
initial = 0,
fixed=TRUE
)
)
)


Besag.nonparametric.model2covbE1 <- inla(formula10covbE1,family="poisson",data=data,control.compute=list(dic=TRUE,cpo=TRUE))
LCPO<-sum(log(Besag.nonparametric.model2covbE6$cpo$cpo))


LCPO<-sum(log(Besag.nonparametric.model2covbE6$cpo$cpo))


#---True Besag model with type I interaction


formula10covbE6Besag <- case ~+1+Edu+LPrevCase+LST+Vacc+f(ID2,model="besag",graph=g)+f(Year.ID1,model="rw1")+f(Year.ID2,model="iid")+f(constituency.year.ID,model="iid")+
f(Malnou1, model="mec",values=Malnou1,hyper = list(beta = list(prior = "gaussian",
param = prior.beta,
fixed = FALSE
),
prec.u = list(
prior = "loggamma",
param = prior.prec.u,
initial6= log(prec.u),
fixed = FALSE
),
prec.x = list(
prior = "loggamma",
param = prior.prec.x,
initial = log(prec.x),
fixed = FALSE
),
mean.x = list(
prior = "gaussian",
initial = 0,
fixed=TRUE
)
)
)+f(LFUnEmployR1, model="mec",values=LFUnEmployR1,hyper = list(beta = list(prior = "gaussian",
param = prior.beta,
fixed = FALSE
),
prec.u = list(
prior = "loggamma",
param = prior.prec.u,
initial = log(prec.u),
fixed = FALSE
),
prec.x = list(
prior = "loggamma",
param = prior.prec.x,
initial = log(prec.x),
fixed = FALSE
),
mean.x = list(
prior = "gaussian",
initial = 0,
fixed=TRUE
)
)
)


Besag.model2covbE6Besag <- inla(formula10covbE6Besag,family="poisson",data=data,control.compute=list(dic=TRUE,cpo=TRUE))
LCPO1<-sum(log(Besag.model2covbE6Besag$cpo$cpo))
#---

#-----Model with type II interaction

formula10covbE6interII <- case ~+1+Edu+LPrevCase+LST+Vacc+f(ID2,model="bym",graph=g)+f(Year.ID1,model="rw1")+f(Year.ID2,model="iid")+f(Constituency.ID.int
,model="iid",group=Year.ID.int
,control.group=list(model="rw1"))+
f(Malnou1, model="mec",values=Malnou1,hyper = list(beta = list(prior = "gaussian",
param = prior.beta,
fixed = FALSE
),
prec.u = list(
prior = "loggamma",
param = prior.prec.u,
initial6= log(prec.u),
fixed = FALSE
),
prec.x = list(
prior = "loggamma",
param = prior.prec.x,
initial = log(prec.x),
fixed = FALSE
),
mean.x = list(
prior = "gaussian",
initial = 0,
fixed=TRUE
)
)
)+f(LFUnEmployR1, model="mec",values=LFUnEmployR1,hyper = list(beta = list(prior = "gaussian",
param = prior.beta,
fixed = FALSE
),
prec.u = list(
prior = "loggamma",
param = prior.prec.u,
initial = log(prec.u),
fixed = FALSE
),
prec.x = list(
prior = "loggamma",
param = prior.prec.x,
initial = log(prec.x),
fixed = FALSE
),
mean.x = list(
prior = "gaussian",
initial = 0,
fixed=TRUE
)
)
)


BYM.nonparametric.model2covbE6interII <- inla(formula10covbE6interII,family="poisson",data=data,control.compute=list(dic=TRUE,cpo=TRUE))

LCPO2<-sum(log(BYM.nonparametric.model2covbE6interII$cpo$cpo))

formula10covbE6BesaginterII <- case ~+1+Edu+LPrevCase+LST+Vacc+f(ID2,model="besag",graph=g)+f(Year.ID1,model="rw1")+f(Year.ID2,model="iid")+f(Constituency.ID.int
,model="iid",group=Year.ID.int
,control.group=list(model="rw1"))+
f(Malnou1, model="mec",values=Malnou1,hyper = list(beta = list(prior = "gaussian",
param = prior.beta,
fixed = FALSE
),
prec.u = list(
prior = "loggamma",
param = prior.prec.u,
initial6= log(prec.u),
fixed = FALSE
),
prec.x = list(
prior = "loggamma",
param = prior.prec.x,
initial = log(prec.x),
fixed = FALSE
),
mean.x = list(
prior = "gaussian",
initial = 0,
fixed=TRUE
)
)
)+f(LFUnEmployR1, model="mec",values=LFUnEmployR1,hyper = list(beta = list(prior = "gaussian",
param = prior.beta,
fixed = FALSE
),
prec.u = list(
prior = "loggamma",
param = prior.prec.u,
initial = log(prec.u),
fixed = FALSE
),
prec.x = list(
prior = "loggamma",
param = prior.prec.x,
initial = log(prec.x),
fixed = FALSE
),
mean.x = list(
prior = "gaussian",
initial = 0,
fixed=TRUE
)
)
)


Besag.model2covbE6interII <- inla(formula10covbE6BesaginterII,family="poisson",data=data,control.compute=list(dic=TRUE,cpo=TRUE))

LCPO3<-sum(log(Besag.model2covbE6interII$cpo$cpo))
#------
#----
#Model with type III interaction 

formula10covbE6interIII <- case ~+1+Edu+LPrevCase+LST+Vacc+f(ID2,model="bym",graph=g)+f(Year.ID1,model="rw1")+f(Year.ID2,model="iid")+f(Year.ID.int
,model="iid",group=Constituency.ID.int
,control.group=list(model="besag",graph=g))+
f(Malnou1, model="mec",values=Malnou1,hyper = list(beta = list(prior = "gaussian",
param = prior.beta,
fixed = FALSE
),
prec.u = list(
prior = "loggamma",
param = prior.prec.u,
initial6= log(prec.u),
fixed = FALSE
),
prec.x = list(
prior = "loggamma",
param = prior.prec.x,
initial = log(prec.x),
fixed = FALSE
),
mean.x = list(
prior = "gaussian",
initial = 0,
fixed=TRUE
)
)
)+f(LFUnEmployR1, model="mec",values=LFUnEmployR1,hyper = list(beta = list(prior = "gaussian",
param = prior.beta,
fixed = FALSE
),
prec.u = list(
prior = "loggamma",
param = prior.prec.u,
initial = log(prec.u),
fixed = FALSE
),
prec.x = list(
prior = "loggamma",
param = prior.prec.x,
initial = log(prec.x),
fixed = FALSE
),
mean.x = list(
prior = "gaussian",
initial = 0,
fixed=TRUE
)
)
)


Besag.nonparametric.model2covbE6interIII <- inla(formula10covbE6interIII,family="poisson",data=data,control.compute=list(dic=TRUE,cpo=TRUE))
summary(Besag.nonparametric.model2covbE6interIII)

#-----

#--
#Model with type IV interaction

formula10covbE6interIV <- case ~+1+Edu+LPrevCase+LST+Vacc+f(ID2,model="bym",graph=g)+f(Year.ID1,model="rw1")+f(Year.ID2,model="iid")+f(Constituency.ID.int
,model="besag",graph=g,group=Year.ID.int
,control.group=list(model="rw1"))+
f(Malnou1, model="mec",values=Malnou1,hyper = list(beta = list(prior = "gaussian",
param = prior.beta,
fixed = FALSE
),
prec.u = list(
prior = "loggamma",
param = prior.prec.u,
initial6= log(prec.u),
fixed = FALSE
),
prec.x = list(
prior = "loggamma",
param = prior.prec.x,
initial = log(prec.x),
fixed = FALSE
),
mean.x = list(
prior = "gaussian",
initial = 0,
fixed=TRUE
)
)
)+f(LFUnEmployR1, model="mec",values=LFUnEmployR1,hyper = list(beta = list(prior = "gaussian",
param = prior.beta,
fixed = FALSE
),
prec.u = list(
prior = "loggamma",
param = prior.prec.u,
initial = log(prec.u),
fixed = FALSE
),
prec.x = list(
prior = "loggamma",
param = prior.prec.x,
initial = log(prec.x),
fixed = FALSE
),
mean.x = list(
prior = "gaussian",
initial = 0,
fixed=TRUE
)
)
)


Besag.nonparametric.model2covbE6interIV <- inla(formula10covbE6interIV,family="poisson",data=data,control.compute=list(dic=TRUE,cpo=TRUE))


#-----

formula10covbE7<- case ~-1+Edu+LPrevCase+LST+Vacc+f(ID2,model="bym",graph=g)+f(Year.ID1,model="rw1")+f(Year.ID2,model="iid")+f(constituency.year.ID,model="iid")+
f(Malnou1, model="mec",values=Malnou1,hyper = list(beta = list(prior = "gaussian",
param = prior.beta,
fixed = FALSE
),
prec.u = list(
prior = "loggamma",
param = prior.prec.u,
initial6= log(prec.u),
fixed = FALSE
),
prec.x = list(
prior = "loggamma",
param = prior.prec.x,
initial = log(prec.x),
fixed = FALSE
),
mean.x = list(
prior = "gaussian",
initial = 0,
fixed=TRUE
)
)
)+f(LFUnEmployR1, model="mec",values=LFUnEmployR1,hyper = list(beta = list(prior = "gaussian",
param = prior.beta,
fixed = FALSE
),
prec.u = list(
prior = "loggamma",
param = prior.prec.u,
initial = log(prec.u),
fixed = FALSE
),
prec.x = list(
prior = "loggamma",
param = prior.prec.x,
initial = log(prec.x),
fixed = FALSE
),
mean.x = list(
prior = "gaussian",
initial = 0,
fixed=TRUE
)
)
)


Besag.nonparametric.model2covbE7 <- inla(formula10covbE7,family="poisson",data=data,control.compute=list(dic=TRUE,cpo=TRUE))


formula10covbE <- case ~-1+f(ID2,model="bym",graph=g)+f(Year.ID1,model="rw1")+f(Year.ID2,model="iid")+f(constituency.year.ID,model="iid")+
f(Malnou1, model="mec",values=Malnou1,hyper = list(beta = list(prior = "gaussian",
param = prior.beta,
fixed = FALSE
),
prec.u = list(
prior = "loggamma",
param = prior.prec.u,
initial = log(prec.u),
fixed = FALSE
),
prec.x = list(
prior = "loggamma",
param = prior.prec.x,
initial = log(prec.x),
fixed = FALSE
),
mean.x = list(
prior = "gaussian",
initial = 0,
fixed=TRUE
)
)
)+f(LFUnEmployR1, model="mec",values=LFUnEmployR1,hyper = list(beta = list(prior = "gaussian",
param = prior.beta,
fixed = FALSE
),
prec.u = list(
prior = "loggamma",
param = prior.prec.u,
initial = log(prec.u),
fixed = FALSE
),
prec.x = list(
prior = "loggamma",
param = prior.prec.x,
initial = log(prec.x),
fixed = FALSE
),
mean.x = list(
prior = "gaussian",
initial = 0,
fixed=TRUE
)
)
)+f(MEdu1, model="mec",values=MEdu1,hyper = list(beta = list(prior = "gaussian",
param = prior.beta,
fixed = FALSE
),
prec.u = list(
prior = "loggamma",
param = prior.prec.u,
initial = log(prec.u),
fixed = FALSE
),
prec.x = list(
prior = "loggamma",
param = prior.prec.x,
initial = log(prec.x),
fixed = FALSE
),
mean.x = list(
prior = "gaussian",
initial = 0,
fixed=TRUE
)
)
)+f(Vacc2, model="mec",values=Vacc2,hyper = list(beta = list(prior = "gaussian",
param = prior.beta,
fixed = FALSE
),
prec.u = list(
prior = "loggamma",
param = prior.prec.u,
initial = log(prec.u),
fixed = FALSE
),
prec.x = list(
prior = "loggamma",
param = prior.prec.x,
initial = log(prec.x),
fixed = FALSE
),
mean.x = list(
prior = "gaussian",
initial = 0,
fixed=TRUE
)
))+f(LST1, model="mec",values=LST1,hyper = list(beta = list(prior = "gaussian",
param = prior.beta,
fixed = FALSE
),
prec.u = list(
prior = "loggamma",
param = prior.prec.u,
initial = log(prec.u),
fixed = FALSE
),
prec.x = list(
prior = "loggamma",
param = prior.prec.x,
initial = log(prec.x),
fixed = FALSE
),
mean.x = list(
prior = "gaussian",
initial = 0,
fixed=TRUE
)
)
)
BYM.IID.nonparametric.model2cov1Error <- inla(formula10covbE,family="poisson",data=data,lincomb=lcs,control.inla = list(lincomb.derived.only=TRUE),control.predictor=list(compute=TRUE),control.compute=list(dic=TRUE,cpo=TRUE))


# berkson error model
Malnou1=data$Malnou+runif(1070,min=0.0000001, max=0.0000002)
LFUnEmployR1=data$LFUnEmployR+runif(1070,min=0.0000001, max=0.0000002)
MEdu1=data$Edu+runif(1070,min=0.0000001, max=0.0000002)
LST1=data$LST+runif(1070,min=0.0000001, max=0.0000002)
Vacc2=data$Vacc+runif(1070,min=0.0000001, max=0.0000002)
data<-data.frame(data,Malnou1,LFUnEmployR1,MEdu1,LST1,Vacc2)
prior.beta = c(0, 0.0001)
prior.prec.u = c(1, 0.0005)
prior.prec.x = c(1, 0.0005)
prior.prec.y = c(1, 0.0005)
prec.u = 1
prec.x=1


prior.beta = c(0, 0.0001)
prior.prec.u = c(1, 0.0005)
prior.prec.y = c(1,0.0005)

formula10covErrorB <- case ~-1+f(PrevCase,model="ar1")+Malnou1+Vacc2+MEdu1+LFUnEmployR1+f(ID2,model="bym",graph=g)+f(Year.ID1,model="rw1")+f(Year.ID2,model="iid")+f(constituency.year.ID,model="iid")+f(LST1, model="meb",values=LST1,hyper = list(
beta = list(
prior = "gaussian",
param = prior.beta,
fixed = FALSE
),
prec.u = list(
prior = "loggamma",
param = prior.prec.u,
initial = log(prec.u),
fixed = FALSE
)
)
)
BYM.IID.nonparametric.model2cov1ErrorB <- inla(formula10covErrorB,family="poisson",data=data,lincomb=lcs,control.inla = list(lincomb.derived.only=TRUE),control.predictor=list(compute=TRUE),control.compute=list(dic=TRUE,cpo=TRUE))


formula10covErrorBm <- case ~-1+LST1+Vacc2+MEdu1+LFUnEmployR1+f(ID2,model="bym",graph=g)+f(Year.ID1,model="rw1")+f(Year.ID2,model="iid")+f(constituency.year.ID,model="iid")+f(Malnou1, model="meb",values=Malnou1,hyper = list(
beta = list(
prior = "gaussian",
param = prior.beta,
fixed = FALSE
),
prec.u = list(
prior = "loggamma",
param = prior.prec.u,
initial = log(prec.u),
fixed = FALSE
)
)
)
BYM.IID.nonparametric.model2cov1ErrorBm <- inla(formula10covErrorBm,family="poisson",data=data,lincomb=lcs,control.inla = list(lincomb.derived.only=TRUE),control.predictor=list(compute=TRUE),control.compute=list(dic=TRUE,cpo=TRUE))

BYM.IID.nonparametric.model2cov1ErrorB <- inla(formula10covErrorB,family="poisson",data=data,lincomb=lcs,control.inla = list(lincomb.derived.only=TRUE),control.predictor=list(compute=TRUE),control.compute=list(dic=TRUE,cpo=TRUE))


formula10covErrorBv <- case ~-1+LST1+Malnou1+MEdu1+LFUnEmployR1+f(ID2,model="bym",graph=g)+f(Year.ID1,model="rw1")+f(Year.ID2,model="iid")+f(constituency.year.ID,model="iid")+f(Vacc2, model="meb",values=Vacc2,hyper = list(
beta = list(
prior = "gaussian",
param = prior.beta,
fixed = FALSE
),
prec.u = list(
prior = "loggamma",
param = prior.prec.u,
initial = log(prec.u),
fixed = FALSE
)
)
)
BYM.IID.nonparametric.model2cov1ErrorBv <- inla(formula10covErrorBv,family="poisson",data=data,lincomb=lcs,control.inla = list(lincomb.derived.only=TRUE),control.predictor=list(compute=TRUE),control.compute=list(dic=TRUE,cpo=TRUE))

formula10covErrorBed <- case ~-1+LST1+Malnou1+Vacc2+LFUnEmployR1+f(ID2,model="bym",graph=g)+f(Year.ID1,model="rw1")+f(Year.ID2,model="iid")+f(constituency.year.ID,model="iid")+f(MEdu1, model="meb",values=MEdu1,hyper = list(
beta = list(
prior = "gaussian",
param = prior.beta,
fixed = FALSE
),
prec.u = list(
prior = "loggamma",
param = prior.prec.u,
initial = log(prec.u),
fixed = FALSE
)
)
)
BYM.IID.nonparametric.model2cov1ErrorBed <- inla(formula10covErrorBed,family="poisson",data=data,lincomb=lcs,control.inla = list(lincomb.derived.only=TRUE),control.predictor=list(compute=TRUE),control.compute=list(dic=TRUE,cpo=TRUE))


#plot disease maps together: random effects, significant random effects, 
besag2<-BYM.IID.nonparametric.model2cov1$summary.random$ID2


namibia<-read.bnd("C:\\Users\\Dismas\\Desktop\\Article\\namSW1.csv")
namibia<-read.bnd("F:\\Article\\namSW1.csv")

sum<-BYM.IID.nonparametric.model2cov1$summary.random
sum<-data.frame(sum)
sum
names(sum)
min=min(sum$ID2.sd)
max=max(sum$ID2.sd)
min
max

#We calculate zeta=exp(csi) where csi=upsilon + nu
m1 <- BYM.IID.nonparametric.model2cov1$marginals.random$ID[1:107]
zeta1 <- lapply(m1,function(x)inla.emarginal(exp,x))

#We now calculate the probability that the spatial effects zeta are above 1, 
#identifying areas with excess risk of measles. This is equivalent to 
#calculate the probability that csi is above 0, which is easier to obtain
a=0
inlaprob1<-lapply(BYM.IID.nonparametric.model2cov1$marginals.random$ID[1:107], function(X){
  1-inla.pmarginal(a, X)
})

inlaprob1

SMR=unlist(zeta1)
ma<-max(SMR)
pp=unlist(inlaprob1)
Spatial.results<- data.frame(ID=seq(1,107),SMR,pp)
Spatial.results1<- data.frame(ID=seq(1,107),SMR=unlist(zeta1),pp=unlist(inlaprob1))


#Grey scheme (two maps in one frame
par(mfrow=c(1,2), mar=c(3,3,.5,.5), mgp=c(1.5,.5,0), las=1)
drawmap(data=besag2,map=namibia,regionvar="ID",
plotvar="mean",swapcolors=T,cols="grey",limits=c(-0.85,1.38),density=36,drawnames=F,cex.legend=1,cex.names=1, main="(a)")

drawmap(data=besag2,map=namibia,regionvar="ID",
plotvar="mean",swapcolors=T,cols="grey",pcat=T,density=36,drawnames=F,cex.legend=1,cex.names=1, main="(b)")

#-----------------------------------------------------------------------------


# now draw mapsof SMR and pp
#1.map of SMR

#Spatial.results<- data.frame(ID=data$ID,SMR=unlist(zeta),pp=unlist(inlaprob))
Spatial.results1<- data.frame(ID=seq(1,107),SMR=unlist(zeta1),pp=unlist(inlaprob1))

#namibia<-read.bnd("C:\\Users\\Dismas\\Desktop\\Article\\namSW1.csv")
namibia<-read.bnd("F:\\Article\\namSW1.csv")


2.Map of pp

drawmap(data=Spatial.results1,map=namibia,regionvar="ID",
plotvar="pp",swapcolors=T,cols="grey",limits=c(0.000,1),density=36,drawnames=F,cex.legend=1,cex.names=1)
